# Supplementary material for: High-Throughput Identification of the Rhodnius prolixus Midgut Proteome Unravels a Sophisticated Hematophagic Machinery
Source: Proteomes. 2020 Jul 24;8(3):16. doi: 10.3390/proteomes8030016 (PMC7564601; doi:10.3390/proteomes8030016)
Supplement: Supplementary file 1 [file proteomes-08-00016-s001.zip]

Archive with 3 entries (3 files):
- Suppmementary files/Figure S1 Proteolytic activity.pptx
- Suppmementary files/Table S1 Midgut proteome.xlsx
- Suppmementary files/Table S2 Hematophagic machinery proteins.xlsx
