# Supplementary material for: High-Throughput Identification of the Rhodnius prolixus Midgut Proteome Unravels a Sophisticated Hematophagic Machinery
Source: Proteomes. 2020 Jul 24;8(3):16. doi: 10.3390/proteomes8030016 (PMC7564601; doi:10.3390/proteomes8030016)
Supplement: Supplementary file 1 [file proteomes-08-00016-s001.zip › Suppmementary files/Table S1 Midgut proteome.xlsx]

## Sheet: Legende
Protein list generated by Perseus software (version 1.6.2.1, Max Planck Institute of Biochemistry, Germany) was searched against UniProt using Retrieve/ID mapping tool (https://www.UniProt.org/uploadlists/). The search allowed the retrieval of the information presented in columns A-M. Columns N-P were obtained by MaxQuant software (version 1.6.3.4, Max Planck Institute of Biochemistry, Germany).
A	UniProt ID Accession #
B	Protein name according to UniProt database
C	Gene ontology (biological process)
D	Gene ontology (molecular function)
E	Gene ontology IDs
F	Protein molecular weight in kDa from UniProt database
G	Gene ontology (cellular component)
H	Gene ontology (GO)
I	Subcellular location [CC]
J	Post-translational modification
K	Signal peptide was obtained by Retrieve/ID mapping tool
L	Protein families was obtained by Retrieve/ID mapping tool
M	VectorBase ID
N	Unique peptides
O	Sequence coverage [%]
P	Identification score
When the Excel cell is empty, this means that the information is not available in UniProt.

## Sheet: AM
Uniprot Ids	Protein name	Gene ontology (biological process)	Gene ontology (molecular function)	Gene ontology IDs	Mass kDa	Gene ontology (cellular component)	Gene ontology (GO)	Subcellular location [CC]	Post-translational modification	Signal peptide	Protein families	VectorBase Ids	Unique peptides	Sequence coverage [%]	Score
Q94734	Nitrophorin-4 (NP4) (EC 1.7.6.1) (Nitrite dismutase)	vasodilation [GO:0042311]	histamine binding [GO:0051381]; metal ion binding [GO:0046872]; nitric oxide binding [GO:0070026]; oxidoreductase activity [GO:0016491]	GO:0005576; GO:0016491; GO:0042311; GO:0046872; GO:0051381; GO:0070026	22,406	extracellular region [GO:0005576]	extracellular region [GO:0005576]; histamine binding [GO:0051381]; metal ion binding [GO:0046872]; nitric oxide binding [GO:0070026]; oxidoreductase activity [GO:0016491]; vasodilation [GO:0042311]	SUBCELLULAR LOCATION: Secreted.		SIGNAL 1..21	Calycin superfamily, Nitrophorin family		3	48.5	30.322
Q06684	Thrombin inhibitor rhodniin	blood coagulation [GO:0007596]	serine-type endopeptidase inhibitor activity [GO:0004867]	GO:0004867; GO:0005576; GO:0007596	11,079	extracellular region [GO:0005576]	extracellular region [GO:0005576]; serine-type endopeptidase inhibitor activity [GO:0004867]; blood coagulation [GO:0007596]	SUBCELLULAR LOCATION: Secreted.					4	55.3	85.356
Q26239	Nitrophorin-1 (NP1)	vasodilation [GO:0042311]	histamine binding [GO:0051381]; metal ion binding [GO:0046872]; nitric oxide binding [GO:0070026]	GO:0005576; GO:0042311; GO:0046872; GO:0051381; GO:0070026	22,764	extracellular region [GO:0005576]	extracellular region [GO:0005576]; histamine binding [GO:0051381]; metal ion binding [GO:0046872]; nitric oxide binding [GO:0070026]; vasodilation [GO:0042311]	SUBCELLULAR LOCATION: Secreted.		SIGNAL 1..23	Calycin superfamily, Nitrophorin family		6	67.1	148.06
Q94733	Nitrophorin-3 (NP3)	vasodilation [GO:0042311]	histamine binding [GO:0051381]; metal ion binding [GO:0046872]; nitric oxide binding [GO:0070026]	GO:0005576; GO:0042311; GO:0046872; GO:0051381; GO:0070026	22,118	extracellular region [GO:0005576]	extracellular region [GO:0005576]; histamine binding [GO:0051381]; metal ion binding [GO:0046872]; nitric oxide binding [GO:0070026]; vasodilation [GO:0042311]	SUBCELLULAR LOCATION: Secreted.		SIGNAL 1..23; /evidence="ECO:0000250"	Calycin superfamily, Nitrophorin family		8	50.5	34.807
T1H7P5	Nitrophorin 1 (Fragment)		histamine binding [GO:0051381]; nitric oxide binding [GO:0070026]	GO:0051381; GO:0070026	22,074		histamine binding [GO:0051381]; nitric oxide binding [GO:0070026]			SIGNAL 1..18; /evidence="ECO:0000256|SAM:SignalP"		RPRC000023-RA;	3	48.5	30.322
A0A0H2UI63	Relish, fragment 3 of 4		DNA binding [GO:0003677]; DNA-binding transcription factor activity [GO:0003700]	GO:0003677; GO:0003700; GO:0005634; GO:0005737	60,321	cytoplasm [GO:0005737]; nucleus [GO:0005634]	cytoplasm [GO:0005737]; nucleus [GO:0005634]; DNA binding [GO:0003677]; DNA-binding transcription factor activity [GO:0003700]					RPRC017358-RA;	6	14.4	50.757
A0A0H2UI64	Polyadenylate-binding protein (PABP)		RNA binding [GO:0003723]	GO:0003723; GO:0005737	68,401	cytoplasm [GO:0005737]	cytoplasm [GO:0005737]; RNA binding [GO:0003723]	SUBCELLULAR LOCATION: Cytoplasm {ECO:0000256|RuleBase:RU362004}.			Polyadenylate-binding protein type-1 family	RPRC017359-RA;	20	61.1	233.75
A9LN32	Lysozyme (Putative lysozyme)		lysozyme activity [GO:0003796]	GO:0003796	15,173		lysozyme activity [GO:0003796]			SIGNAL 1..18; /evidence="ECO:0000256|SAM:SignalP"	Glycosyl hydrolase 22 family	RPRC015440-RA;	6	62.3	222.49
B8LJ43	Transferrin	ion transport [GO:0006811]; iron ion homeostasis [GO:0055072]	metal ion binding [GO:0046872]	GO:0005615; GO:0006811; GO:0046872; GO:0055072	72,872	extracellular space [GO:0005615]	extracellular space [GO:0005615]; metal ion binding [GO:0046872]; ion transport [GO:0006811]; iron ion homeostasis [GO:0055072]			SIGNAL 1..20; /evidence="ECO:0000256|SAM:SignalP"	Transferrin family	RPRC010050-RA;	30	52.8	220.63
G1K0B7	Putative ribosomal protein (Ribosomal protein L15/l27)	translation [GO:0006412]	structural constituent of ribosome [GO:0003735]	GO:0003735; GO:0006412; GO:0015934	16,663	large ribosomal subunit [GO:0015934]	large ribosomal subunit [GO:0015934]; structural constituent of ribosome [GO:0003735]; translation [GO:0006412]				Universal ribosomal protein uL15 family	RPRC009189-RA;	2	12.8	4.1995
G1K0C6	40S ribosomal protein S21	translation [GO:0006412]	structural constituent of ribosome [GO:0003735]	GO:0003735; GO:0005840; GO:0006412	9,201	ribosome [GO:0005840]	ribosome [GO:0005840]; structural constituent of ribosome [GO:0003735]; translation [GO:0006412]				Eukaryotic ribosomal protein eS21 family	RPRC004269-RA;	5	43.4	79.512
G1K0E2	60s ribosomal protein L24 (Putative ribosomal protein l24e)			GO:0005840	17,714	ribosome [GO:0005840]	ribosome [GO:0005840]					RPRC002624-RA;	3	18.7	4.7009
M4WG04	Acyl-CoA-binding protein 5 (Putative acyl-coa-binding protein)		fatty-acyl-CoA binding [GO:0000062]	GO:0000062	10,074		fatty-acyl-CoA binding [GO:0000062]					RPRC015244-RA;	3	48.3	20.126
Q7YSZ1	Putative salivary protein mys2 (Salivary protein MYS2)				18,753					SIGNAL 1..21; /evidence="ECO:0000256|SAM:SignalP"		RPRC005063-RA;	6	42	49.612
Q8T5U0	Heme-binding protein (Odorant binding protein 11) (Putative heme-binding protein)		odorant binding [GO:0005549]	GO:0005549	14,780		odorant binding [GO:0005549]			SIGNAL 1..19; /evidence="ECO:0000256|SAM:SignalP"		RPRC004408-RA;	9	50	101.87
R4FJ99	Putative juvenile hormone binding protein				26,597					SIGNAL 1..22; /evidence="ECO:0000256|SAM:SignalP"		RPRC012425-RA;	7	48.9	179.84
R4FJA4	Putative chitin binding peritrophin-a domain protein	chitin metabolic process [GO:0006030]	chitin binding [GO:0008061]	GO:0005576; GO:0006030; GO:0008061	29,649	extracellular region [GO:0005576]	extracellular region [GO:0005576]; chitin binding [GO:0008061]; chitin metabolic process [GO:0006030]			SIGNAL 1..18; /evidence="ECO:0000256|SAM:SignalP"		RPRC015128-RA;	3	16.7	24.794
R4FJE5	Cysteine dioxygenase (EC 1.13.11.20)	taurine biosynthetic process [GO:0042412]	cysteine dioxygenase activity [GO:0017172]; iron ion binding [GO:0005506]	GO:0005506; GO:0017172; GO:0042412	24,609		cysteine dioxygenase activity [GO:0017172]; iron ion binding [GO:0005506]; taurine biosynthetic process [GO:0042412]				Cysteine dioxygenase family	RPRC005741-RA;	11	64.7	167.46
R4FJG7	Mitochondrial import inner membrane translocase subunit TIM44	protein import into mitochondrial matrix [GO:0030150]	chaperone binding [GO:0051087]	GO:0005743; GO:0030150; GO:0051087	49,596	mitochondrial inner membrane [GO:0005743]	mitochondrial inner membrane [GO:0005743]; chaperone binding [GO:0051087]; protein import into mitochondrial matrix [GO:0030150]	SUBCELLULAR LOCATION: Mitochondrion inner membrane {ECO:0000256|PIRNR:PIRNR037871}.			Tim44 family	RPRC005058-RA;	16	42.2	29.75
R4FJH5	Putative selenoprotein				18,803							RPRC003268-RA;	5	31.3	8.8629
R4FJI8	NAD-dependent protein deacylase (EC 2.3.1.-) (Regulatory protein SIR2 homolog 5)		NAD+ binding [GO:0070403]; NAD-dependent protein deacetylase activity [GO:0034979]; protein-malonyllysine demalonylase activity [GO:0036054]; protein-succinyllysine desuccinylase activity [GO:0036055]; transferase activity [GO:0016740]; zinc ion binding [GO:0008270]	GO:0005739; GO:0008270; GO:0016740; GO:0034979; GO:0036054; GO:0036055; GO:0070403	31,257	mitochondrion [GO:0005739]	mitochondrion [GO:0005739]; NAD+ binding [GO:0070403]; NAD-dependent protein deacetylase activity [GO:0034979]; protein-malonyllysine demalonylase activity [GO:0036054]; protein-succinyllysine desuccinylase activity [GO:0036055]; transferase activity [GO:0016740]; zinc ion binding [GO:0008270]	SUBCELLULAR LOCATION: Mitochondrion {ECO:0000256|HAMAP-Rule:MF_03160}.			Sirtuin family, Class III subfamily	RPRC009473-RA;	6	28.4	16.298
R4FJJ3	Putative molybdopterin cofactor sulfurase mosc		catalytic activity [GO:0003824]; molybdenum ion binding [GO:0030151]; pyridoxal phosphate binding [GO:0030170]	GO:0003824; GO:0016021; GO:0030151; GO:0030170	42,357	integral component of membrane [GO:0016021]	integral component of membrane [GO:0016021]; catalytic activity [GO:0003824]; molybdenum ion binding [GO:0030151]; pyridoxal phosphate binding [GO:0030170]					RPRC011258-RA;	6	22.1	40.266
R4FJR0	Putative mitochondrial import inner membrane translocase	protein transport [GO:0015031]	metal ion binding [GO:0046872]	GO:0005739; GO:0015031; GO:0046872	10,065	mitochondrion [GO:0005739]	mitochondrion [GO:0005739]; metal ion binding [GO:0046872]; protein transport [GO:0015031]					RPRC008131-RA;	2	31.8	49.596
R4FJR9	Putative 6-pyruvoyl tetrahydrobiopterin synthase	tetrahydrobiopterin biosynthetic process [GO:0006729]	6-pyruvoyltetrahydropterin synthase activity [GO:0003874]	GO:0003874; GO:0006729	16,390		6-pyruvoyltetrahydropterin synthase activity [GO:0003874]; tetrahydrobiopterin biosynthetic process [GO:0006729]					RPRC004569-RA;	5	42	14.861
R4FJX1	Putative mitochondrial processing peptidase alpha subunit	protein processing involved in protein targeting to mitochondrion [GO:0006627]	catalytic activity [GO:0003824]; metal ion binding [GO:0046872]	GO:0003824; GO:0005739; GO:0006627; GO:0046872	59,189	mitochondrion [GO:0005739]	mitochondrion [GO:0005739]; catalytic activity [GO:0003824]; metal ion binding [GO:0046872]; protein processing involved in protein targeting to mitochondrion [GO:0006627]					RPRC013088-RA;	10	26.1	44.103
R4FJZ0	Superoxide dismutase (EC 1.15.1.1)		metal ion binding [GO:0046872]; superoxide dismutase activity [GO:0004784]	GO:0004784; GO:0046872	24,681		metal ion binding [GO:0046872]; superoxide dismutase activity [GO:0004784]				Iron/manganese superoxide dismutase family	RPRC008960-RA;	13	66.5	272.61
R4FK63	Putative coiled-coil domain protein				23,782							RPRC009760-RA;	3	20.3	4.5143
R4FK98	NADH dehydrogenase [ubiquinone] iron-sulfur protein 6, mitochondrial	mitochondrial electron transport, NADH to ubiquinone [GO:0006120]		GO:0005747; GO:0006120	13,409	mitochondrial respiratory chain complex I [GO:0005747]	mitochondrial respiratory chain complex I [GO:0005747]; mitochondrial electron transport, NADH to ubiquinone [GO:0006120]	SUBCELLULAR LOCATION: Mitochondrion inner membrane {ECO:0000256|PIRNR:PIRNR016564}.			Complex I NDUFS6 subunit family	RPRC011969-RA;	5	37	16.699
R4FKG9	Putative diadenosine and diphosphoinositol polyphosphate phosphohydrolase		bis(5'-nucleosyl)-tetraphosphatase activity [GO:0008796]	GO:0008796	16,288		bis(5'-nucleosyl)-tetraphosphatase activity [GO:0008796]					RPRC012144-RA;	11	79.1	26.035
R4FKJ6	Putative sugar phosphatase had superfamily		phosphatase activity [GO:0016791]	GO:0016791	30,568		phosphatase activity [GO:0016791]					RPRC005538-RA;	13	76.8	73.083
R4FKN5	Putative acetyl-coa acetyltransferase		transferase activity, transferring acyl groups other than amino-acyl groups [GO:0016747]	GO:0016747	51,018		transferase activity, transferring acyl groups other than amino-acyl groups [GO:0016747]				Thiolase-like superfamily, Thiolase family	RPRC007372-RA;	14	40.8	83.741
R4FKQ2	Ubiquitin-related modifier 1 homolog	protein urmylation [GO:0032447]; tRNA thio-modification [GO:0034227]; tRNA wobble uridine modification [GO:0002098]		GO:0002098; GO:0005829; GO:0032447; GO:0034227	11,575	cytosol [GO:0005829]	cytosol [GO:0005829]; protein urmylation [GO:0032447]; tRNA thio-modification [GO:0034227]; tRNA wobble uridine modification [GO:0002098]	SUBCELLULAR LOCATION: Cytoplasm {ECO:0000256|HAMAP-Rule:MF_03048, ECO:0000256|RuleBase:RU361182, ECO:0000256|SAAS:SAAS01206196}.	PTM: C-terminal thiocarboxylation occurs in 2 steps, it is first acyl-adenylated (-COAMP) via the hesA/moeB/thiF part of the MOCS3/UBA4 homolog, then thiocarboxylated (-COSH) via the rhodanese domain of the MOCS3/UBA4 homolog. {ECO:0000256|HAMAP-Rule:MF_03048}.		URM1 family	RPRC009698-RA;	1	14.9	3.6825
R4FKU6	Transcription factor BTF3				17,975						NAC-beta family	RPRC003969-RA;	11	72.6	198.93
R4FKW0	Putative intracellular cl-channel clic				29,683							RPRC013610-RA;	9	57	190.79
R4FL16	Putative nedd8 also known as rub1 has a single conserved ubiquitin-like protein				8,836							RPRC006442-RA;	3	43.6	11.694
R4FL18	Putative chaperonin 10 kd subunit	protein folding [GO:0006457]		GO:0006457	11,423		protein folding [GO:0006457]				GroES chaperonin family	RPRC013236-RA;	7	59	49.345
R4FL54	Actin-related protein 2/3 complex subunit 5	Arp2/3 complex-mediated actin nucleation [GO:0034314]		GO:0005885; GO:0034314	16,938	Arp2/3 protein complex [GO:0005885]	Arp2/3 protein complex [GO:0005885]; Arp2/3 complex-mediated actin nucleation [GO:0034314]				ARPC5 family	RPRC015390-RA;	7	47.4	61.721
R4FL85	Putative dehydrogenase				27,726						Short-chain dehydrogenases/reductases (SDR) family	RPRC011354-RA;	11	66.1	64.3
R4FL99	Putative ectonucleotide pyrophosphatase/phosphodiesterase 5		catalytic activity [GO:0003824]	GO:0003824	48,543		catalytic activity [GO:0003824]			SIGNAL 1..21; /evidence="ECO:0000256|SAM:SignalP"		RPRC006267-RA;	7	74.4	58.136
R4FLB4	Ribonucloprotein	ribosome biogenesis [GO:0042254]	RNA binding [GO:0003723]	GO:0003723; GO:0005730; GO:0005840; GO:0042254; GO:1990904	14,200	nucleolus [GO:0005730]; ribonucleoprotein complex [GO:1990904]; ribosome [GO:0005840]	nucleolus [GO:0005730]; ribonucleoprotein complex [GO:1990904]; ribosome [GO:0005840]; RNA binding [GO:0003723]; ribosome biogenesis [GO:0042254]	SUBCELLULAR LOCATION: Nucleus, nucleolus {ECO:0000256|RuleBase:RU366039}.			Eukaryotic ribosomal protein eL8 family	RPRC010346-RA;	16	55.5	170.34
R4FLB9	Putative juvenile hormone-inducible protein				46,607							RPRC009048-RA;	13	36.3	41.226
R4FLC5	Carboxypeptidase (EC 3.4.16.-)		serine-type carboxypeptidase activity [GO:0004185]	GO:0004185	52,330		serine-type carboxypeptidase activity [GO:0004185]			SIGNAL 1..18; /evidence="ECO:0000256|RuleBase:RU361156"	Peptidase S10 family	RPRC015415-RA;	10	61.7	107.68
R4FLC6	Putative bag family molecular chaperone regulator 2		adenyl-nucleotide exchange factor activity [GO:0000774]; chaperone binding [GO:0051087]	GO:0000774; GO:0051087	21,605		adenyl-nucleotide exchange factor activity [GO:0000774]; chaperone binding [GO:0051087]					RPRC002631-RA;	4	41.5	12.333
R4FLD6	Small ubiquitin-related modifier (SUMO)			GO:0005634	10,587	nucleus [GO:0005634]	nucleus [GO:0005634]	SUBCELLULAR LOCATION: Nucleus {ECO:0000256|RuleBase:RU361190}.			Ubiquitin family, SUMO subfamily	RPRC008172-RA;	6	39	29.433
R4FLG0	Putative degradation arginine-rich protein for mis-folding				21,157					SIGNAL 1..24; /evidence="ECO:0000256|SAM:SignalP"		RPRC013509-RA;	7	59	55.857
R4FLI2	Putative caffeine-induced death protein 2				16,377							RPRC015224-RA;	14	63.7	54.624
R4FLI9	Putative 15-hydroxyprostaglandin dehydrogenase		oxidoreductase activity [GO:0016491]	GO:0016491	28,645		oxidoreductase activity [GO:0016491]				Short-chain dehydrogenases/reductases (SDR) family	RPRC005191-RA;	13	42.5	37.049
R4FLK0	Putative ribosomal protein l22	translation [GO:0006412]	structural constituent of ribosome [GO:0003735]	GO:0003735; GO:0005840; GO:0006412	32,022	ribosome [GO:0005840]	ribosome [GO:0005840]; structural constituent of ribosome [GO:0003735]; translation [GO:0006412]					RPRC014436-RA;	14	62.3	134.72
R4FLL1	Ubiquitin carboxyl-terminal hydrolase (EC 3.4.19.12)	protein deubiquitination [GO:0016579]; ubiquitin-dependent protein catabolic process [GO:0006511]	thiol-dependent ubiquitin-specific protease activity [GO:0004843]	GO:0004843; GO:0006511; GO:0016579	37,238		thiol-dependent ubiquitin-specific protease activity [GO:0004843]; protein deubiquitination [GO:0016579]; ubiquitin-dependent protein catabolic process [GO:0006511]				Peptidase C12 family	RPRC008278-RA;	30	85.7	320.57
R4FLL8	Putative sulfotransferase		sulfotransferase activity [GO:0008146]	GO:0008146	39,563		sulfotransferase activity [GO:0008146]					RPRC015436-RA;	17	42.2	185.34
R4FLM7	Putative leucine-rich repeat protein				63,630							RPRC008459-RA;	27	79.6	323.31
R4FLP0	Fibroblast growth factor receptor homolog 1 (Putative acetyl-coa acetyltransferase)		transferase activity, transferring acyl groups other than amino-acyl groups [GO:0016747]	GO:0016747	43,302		transferase activity, transferring acyl groups other than amino-acyl groups [GO:0016747]				Thiolase-like superfamily, Thiolase family	RPRC007496-RA;	13	24.8	108.45
R4FLS1	Eukaryotic translation initiation factor 3 subunit L (eIF3l)	formation of cytoplasmic translation initiation complex [GO:0001732]	translation initiation factor activity [GO:0003743]	GO:0001732; GO:0003743; GO:0005852; GO:0016282; GO:0033290	64,418	eukaryotic 43S preinitiation complex [GO:0016282]; eukaryotic 48S preinitiation complex [GO:0033290]; eukaryotic translation initiation factor 3 complex [GO:0005852]	eukaryotic 43S preinitiation complex [GO:0016282]; eukaryotic 48S preinitiation complex [GO:0033290]; eukaryotic translation initiation factor 3 complex [GO:0005852]; translation initiation factor activity [GO:0003743]; formation of cytoplasmic translation initiation complex [GO:0001732]	SUBCELLULAR LOCATION: Cytoplasm {ECO:0000256|HAMAP-Rule:MF_03011}.			EIF-3 subunit L family	RPRC010218-RA;	6	45.5	42.634
R4FLS3	Putative chaperone for wingless signaling and trafficking of ldl receptor	protein folding [GO:0006457]		GO:0006457	22,112		protein folding [GO:0006457]			SIGNAL 1..21; /evidence="ECO:0000256|SAM:SignalP"		RPRC000039-RA;	4	35	70.719
R4FLS7	Polyadenylate-binding protein 2 (Putative polya binding protein)		RNA binding [GO:0003723]	GO:0003723	23,202		RNA binding [GO:0003723]					RPRC008620-RA;	4	51.6	14.265
R4FLT5	Putative small nuclear ribonucleoprotein snrnp smf	spliceosomal snRNP assembly [GO:0000387]	RNA binding [GO:0003723]	GO:0000387; GO:0003723; GO:0005681; GO:0005732	10,164	small nucleolar ribonucleoprotein complex [GO:0005732]; spliceosomal complex [GO:0005681]	small nucleolar ribonucleoprotein complex [GO:0005732]; spliceosomal complex [GO:0005681]; RNA binding [GO:0003723]; spliceosomal snRNP assembly [GO:0000387]	SUBCELLULAR LOCATION: Nucleus {ECO:0000256|PIRNR:PIRNR006609}.			SnRNP Sm proteins family	RPRC006107-RA;	17	60.9	214.07
R4FLV4	Aldose 1-epimerase (EC 5.1.3.3) (Galactose mutarotase)	hexose metabolic process [GO:0019318]	aldose 1-epimerase activity [GO:0004034]; carbohydrate binding [GO:0030246]	GO:0004034; GO:0019318; GO:0030246	43,517		aldose 1-epimerase activity [GO:0004034]; carbohydrate binding [GO:0030246]; hexose metabolic process [GO:0019318]				Aldose epimerase family	RPRC002859-RA;	13	33.7	74.727
R4FLW1	Putative cytosol aminopeptidase family		aminopeptidase activity [GO:0004177]; manganese ion binding [GO:0030145]; metalloexopeptidase activity [GO:0008235]	GO:0004177; GO:0005737; GO:0008235; GO:0030145	54,225	cytoplasm [GO:0005737]	cytoplasm [GO:0005737]; aminopeptidase activity [GO:0004177]; manganese ion binding [GO:0030145]; metalloexopeptidase activity [GO:0008235]					RPRC012689-RA;	5	30.3	74.271
R4FLX0	Putative accessory gland protein				12,725							RPRC013070-RA;	10	45.6	22.753
R4FLX6	40S ribosomal protein S19 (Putative ribosomal protein s19e)	translation [GO:0006412]	structural constituent of ribosome [GO:0003735]	GO:0003735; GO:0005840; GO:0006412	18,708	ribosome [GO:0005840]	ribosome [GO:0005840]; structural constituent of ribosome [GO:0003735]; translation [GO:0006412]					RPRC012387-RA;	12	73.2	90.841
R4FLZ2	Putative glyoxalase		lactoylglutathione lyase activity [GO:0004462]; metal ion binding [GO:0046872]	GO:0004462; GO:0046872	20,767		lactoylglutathione lyase activity [GO:0004462]; metal ion binding [GO:0046872]					RPRC003403-RA;	6	41	22.016
R4FLZ8	Putative snare protein ykt6	vesicle-mediated transport [GO:0016192]		GO:0016021; GO:0016192	22,671	integral component of membrane [GO:0016021]	integral component of membrane [GO:0016021]; vesicle-mediated transport [GO:0016192]				Synaptobrevin family	RPRC013460-RA;	14	64	73.842
R4FM02	GTP-binding nuclear protein	nucleocytoplasmic transport [GO:0006913]; protein transport [GO:0015031]	GTPase activity [GO:0003924]; GTP binding [GO:0005525]	GO:0003924; GO:0005525; GO:0005634; GO:0006913; GO:0015031	24,547	nucleus [GO:0005634]	nucleus [GO:0005634]; GTP binding [GO:0005525]; GTPase activity [GO:0003924]; nucleocytoplasmic transport [GO:0006913]; protein transport [GO:0015031]	SUBCELLULAR LOCATION: Nucleus {ECO:0000256|RuleBase:RU363057}.			Small GTPase superfamily, Ran family	RPRC011075-RA;	11	62.6	275.78
R4FM11	Putative dihydropteridine reductase		oxidoreductase activity [GO:0016491]	GO:0016491	25,413		oxidoreductase activity [GO:0016491]					RPRC010185-RA;	15	75.8	277.83
R4FM15	Triosephosphate isomerase (EC 5.3.1.1)	gluconeogenesis [GO:0006094]; glycolytic process [GO:0006096]	triose-phosphate isomerase activity [GO:0004807]	GO:0004807; GO:0006094; GO:0006096	27,321		triose-phosphate isomerase activity [GO:0004807]; gluconeogenesis [GO:0006094]; glycolytic process [GO:0006096]				Triosephosphate isomerase family	RPRC004460-RA;	19	76.1	323.31
R4FM20	Putative 15-hydroxyprostaglandin dehydrogenase				28,630						Short-chain dehydrogenases/reductases (SDR) family	RPRC011341-RA;	9	40.1	45.564
R4FM21	Putative 4-nitrophenylphosphatase domain and non-neuronal snap25-like protein log 1				33,495							RPRC012653-RA;	6	25.8	19.234
R4FM24	Leucine carboxyl methyltransferase 1 (EC 2.1.1.233)	methylation [GO:0032259]	methyltransferase activity [GO:0008168]	GO:0008168; GO:0032259	36,095		methyltransferase activity [GO:0008168]; methylation [GO:0032259]				Methyltransferase superfamily, LCMT family	RPRC014160-RA;	14	31.5	187.31
R4FM46	Putative biotinidase	nitrogen compound metabolic process [GO:0006807]	hydrolase activity, acting on carbon-nitrogen (but not peptide) bonds, in linear amides [GO:0016811]	GO:0006807; GO:0016021; GO:0016811	63,594	integral component of membrane [GO:0016021]	integral component of membrane [GO:0016021]; hydrolase activity, acting on carbon-nitrogen (but not peptide) bonds, in linear amides [GO:0016811]; nitrogen compound metabolic process [GO:0006807]			SIGNAL 1..19; /evidence="ECO:0000256|SAM:SignalP"		RPRC005734-RA;	1	45.6	39.443
R4FM54	Histone H3		DNA binding [GO:0003677]; protein heterodimerization activity [GO:0046982]	GO:0000786; GO:0003677; GO:0005634; GO:0046982	15,388	nucleosome [GO:0000786]; nucleus [GO:0005634]	nucleosome [GO:0000786]; nucleus [GO:0005634]; DNA binding [GO:0003677]; protein heterodimerization activity [GO:0046982]	SUBCELLULAR LOCATION: Chromosome {ECO:0000256|SAAS:SAAS00597685}. Nucleus {ECO:0000256|SAAS:SAAS00597723}.			Histone H3 family	RPRC005821-RA;RPRC009024-RA;RPRC014641-RA;RPRC014755-RA;	15	60.1	44.81
R4FM74	L-lactate dehydrogenase (EC 1.1.1.27)	carbohydrate metabolic process [GO:0005975]; carboxylic acid metabolic process [GO:0019752]	L-lactate dehydrogenase activity [GO:0004459]	GO:0004459; GO:0005737; GO:0005975; GO:0019752	36,057	cytoplasm [GO:0005737]	cytoplasm [GO:0005737]; L-lactate dehydrogenase activity [GO:0004459]; carbohydrate metabolic process [GO:0005975]; carboxylic acid metabolic process [GO:0019752]				LDH/MDH superfamily	RPRC014947-RA;	28	72.2	323.31
R4FM92	D-3-phosphoglycerate dehydrogenase (EC 1.1.1.95)	L-serine biosynthetic process [GO:0006564]	NAD binding [GO:0051287]; phosphoglycerate dehydrogenase activity [GO:0004617]	GO:0004617; GO:0006564; GO:0051287	55,619		NAD binding [GO:0051287]; phosphoglycerate dehydrogenase activity [GO:0004617]; L-serine biosynthetic process [GO:0006564]				D-isomer specific 2-hydroxyacid dehydrogenase family	RPRC013417-RA;	15	56.6	323.31
R4FM97	Putative fructose-1,6-bisphosphatase	carbohydrate metabolic process [GO:0005975]	fructose 1,6-bisphosphate 1-phosphatase activity [GO:0042132]	GO:0005975; GO:0042132	37,955		fructose 1,6-bisphosphate 1-phosphatase activity [GO:0042132]; carbohydrate metabolic process [GO:0005975]				FBPase class 1 family	RPRC005553-RA;	10	35.6	59.67
R4FMA4	Protein arginine n-methyltransferase prmt1	protein methylation [GO:0006479]	methyltransferase activity [GO:0008168]	GO:0006479; GO:0008168	43,759		methyltransferase activity [GO:0008168]; protein methylation [GO:0006479]				Class I-like SAM-binding methyltransferase superfamily, Protein arginine N-methyltransferase family	RPRC005406-RA;	3	44.4	26.525
R4FME4	Putative glutaredoxin	cell redox homeostasis [GO:0045454]	electron transfer activity [GO:0009055]; protein disulfide oxidoreductase activity [GO:0015035]	GO:0005623; GO:0009055; GO:0015035; GO:0045454	12,860	cell [GO:0005623]	cell [GO:0005623]; electron transfer activity [GO:0009055]; protein disulfide oxidoreductase activity [GO:0015035]; cell redox homeostasis [GO:0045454]					RPRC009996-RA;	13	43.4	95.657
R4FMF3	Eukaryotic translation initiation factor 3 subunit E (eIF3e) (Eukaryotic translation initiation factor 3 subunit 6)	formation of cytoplasmic translation initiation complex [GO:0001732]	translation initiation factor activity [GO:0003743]	GO:0001732; GO:0003743; GO:0016282; GO:0033290; GO:0071540	51,533	eukaryotic 43S preinitiation complex [GO:0016282]; eukaryotic 48S preinitiation complex [GO:0033290]; eukaryotic translation initiation factor 3 complex, eIF3e [GO:0071540]	eukaryotic 43S preinitiation complex [GO:0016282]; eukaryotic 48S preinitiation complex [GO:0033290]; eukaryotic translation initiation factor 3 complex, eIF3e [GO:0071540]; translation initiation factor activity [GO:0003743]; formation of cytoplasmic translation initiation complex [GO:0001732]	SUBCELLULAR LOCATION: Cytoplasm {ECO:0000256|HAMAP-Rule:MF_03004, ECO:0000256|PIRNR:PIRNR016255, ECO:0000256|SAAS:SAAS01184761}.			EIF-3 subunit E family	RPRC004935-RA;	11	26.2	56.38
R4FMF9	Putative glycerate kinase		glycerate kinase activity [GO:0008887]	GO:0008887	53,531		glycerate kinase activity [GO:0008887]					RPRC011059-RA;	12	30.7	119.57
R4FMG4	60S ribosomal protein L4 (Putative ribosomal protein l4 cg5502-pa isoform 1)	translation [GO:0006412]	structural constituent of ribosome [GO:0003735]	GO:0003735; GO:0005840; GO:0006412	55,134	ribosome [GO:0005840]	ribosome [GO:0005840]; structural constituent of ribosome [GO:0003735]; translation [GO:0006412]					RPRC012162-RA;	16	68.2	323.31
R4FMH8	Putative hsp90 protein	protein folding [GO:0006457]	ATP binding [GO:0005524]; unfolded protein binding [GO:0051082]	GO:0005524; GO:0006457; GO:0051082	83,128		ATP binding [GO:0005524]; unfolded protein binding [GO:0051082]; protein folding [GO:0006457]					RPRC003899-RA;	5	65.9	20.149
R4FMI7	U6 snRNA-associated Sm-like protein LSm8	mRNA splicing, via spliceosome [GO:0000398]	RNA binding [GO:0003723]	GO:0000398; GO:0003723; GO:0005681; GO:0005688; GO:0046540	9,592	spliceosomal complex [GO:0005681]; U4/U6 x U5 tri-snRNP complex [GO:0046540]; U6 snRNP [GO:0005688]	spliceosomal complex [GO:0005681]; U4/U6 x U5 tri-snRNP complex [GO:0046540]; U6 snRNP [GO:0005688]; RNA binding [GO:0003723]; mRNA splicing, via spliceosome [GO:0000398]	SUBCELLULAR LOCATION: Nucleus {ECO:0000256|RuleBase:RU365048}.			SnRNP Sm proteins family	RPRC011990-RA;	17	80.7	241.03
R4FMK3	Putative glyoxylase				26,508							RPRC005059-RA;	2	20.6	8.0808
R4FML2	Putative nadh:ubiquinone oxidoreductase				12,190							RPRC005700-RA;	5	31.6	14.227
R4FMN0	40S ribosomal protein S20 (Putative ribosomal protein s20)	translation [GO:0006412]	structural constituent of ribosome [GO:0003735]	GO:0003735; GO:0006412; GO:0015935	13,389	small ribosomal subunit [GO:0015935]	small ribosomal subunit [GO:0015935]; structural constituent of ribosome [GO:0003735]; translation [GO:0006412]					RPRC010378-RA;	2	20.3	15.817
R4FMQ0	40S ribosomal protein S24	translation [GO:0006412]	structural constituent of ribosome [GO:0003735]	GO:0003735; GO:0005840; GO:0006412	15,297	ribosome [GO:0005840]	ribosome [GO:0005840]; structural constituent of ribosome [GO:0003735]; translation [GO:0006412]				Eukaryotic ribosomal protein eS24 family	RPRC013077-RA;	4	40.8	86.4
R4FMS4	Putative ubiquitin-conjugating enzyme		ATP binding [GO:0005524]; transferase activity [GO:0016740]	GO:0005524; GO:0016740	16,678		ATP binding [GO:0005524]; transferase activity [GO:0016740]				Ubiquitin-conjugating enzyme family	RPRC005317-RA;	4	31.9	10.089
R4FMU0	Putative ubiquitin-like protein				15,703							RPRC003349-RA;	8	51.5	82.341
R4FMW2	Putative thymosin beta actin-binding motif protein	actin filament organization [GO:0007015]	actin monomer binding [GO:0003785]	GO:0003785; GO:0007015	18,715		actin monomer binding [GO:0003785]; actin filament organization [GO:0007015]					RPRC005918-RA;	18	82.2	323.31
R4FMW5	Calponin	actomyosin structure organization [GO:0031032]	actin binding [GO:0003779]; calmodulin binding [GO:0005516]	GO:0003779; GO:0005516; GO:0031032	19,089		actin binding [GO:0003779]; calmodulin binding [GO:0005516]; actomyosin structure organization [GO:0031032]				Calponin family	RPRC004740-RA;	9	64	95.441
R4FMW9	Putative translationally controlled tumor protein				19,940						TCTP family	RPRC009568-RA;	8	79.7	91.118
R4FMZ3	ADP-ribosylation factor 1 (Putative adp-ribosylation factor)		GTP binding [GO:0005525]	GO:0005525	20,706		GTP binding [GO:0005525]				Small GTPase superfamily, Arf family	RPRC014951-RA;	23	76	281.13
R4FMZ5	Adenylate kinase (EC 2.7.4.3) (ATP-AMP transphosphorylase) (ATP:AMP phosphotransferase) (Adenylate kinase cytosolic and mitochondrial) (Adenylate monophosphate kinase)	ADP biosynthetic process [GO:0006172]; AMP metabolic process [GO:0046033]; ATP metabolic process [GO:0046034]	adenylate kinase activity [GO:0004017]; ATP binding [GO:0005524]	GO:0004017; GO:0005524; GO:0005758; GO:0005829; GO:0006172; GO:0046033; GO:0046034	27,755	cytosol [GO:0005829]; mitochondrial intermembrane space [GO:0005758]	cytosol [GO:0005829]; mitochondrial intermembrane space [GO:0005758]; adenylate kinase activity [GO:0004017]; ATP binding [GO:0005524]; ADP biosynthetic process [GO:0006172]; AMP metabolic process [GO:0046033]; ATP metabolic process [GO:0046034]	SUBCELLULAR LOCATION: Cytoplasm, cytosol {ECO:0000256|HAMAP-Rule:MF_03168}. Mitochondrion intermembrane space {ECO:0000256|HAMAP-Rule:MF_03168, ECO:0000256|SAAS:SAAS00720769}. Note=Predominantly mitochondrial. {ECO:0000256|HAMAP-Rule:MF_03168}.			Adenylate kinase family, AK2 subfamily	RPRC013678-RA;	13	74.2	237.34
R4FN04	Coatomer subunit epsilon	protein transport [GO:0015031]; retrograde vesicle-mediated transport, Golgi to endoplasmic reticulum [GO:0006890]	structural molecule activity [GO:0005198]	GO:0000139; GO:0005198; GO:0006890; GO:0015031; GO:0031410	34,214	cytoplasmic vesicle [GO:0031410]; Golgi membrane [GO:0000139]	cytoplasmic vesicle [GO:0031410]; Golgi membrane [GO:0000139]; structural molecule activity [GO:0005198]; protein transport [GO:0015031]; retrograde vesicle-mediated transport, Golgi to endoplasmic reticulum [GO:0006890]	SUBCELLULAR LOCATION: Cytoplasm {ECO:0000256|PIRNR:PIRNR016478}.			COPE family	RPRC005549-RA;	8	25.3	21.109
R4FN08	Putative cop9 signalosome	protein deneddylation [GO:0000338]		GO:0000338; GO:0008180	35,246	COP9 signalosome [GO:0008180]	COP9 signalosome [GO:0008180]; protein deneddylation [GO:0000338]					RPRC004137-RA;	7	47.1	34.05
R4FN11	Putative ras-related small gtpase	small GTPase mediated signal transduction [GO:0007264]	GTPase activity [GO:0003924]; GTP binding [GO:0005525]	GO:0003924; GO:0005525; GO:0007264	21,325		GTP binding [GO:0005525]; GTPase activity [GO:0003924]; small GTPase mediated signal transduction [GO:0007264]					RPRC013286-RA;	6	24.5	12.244
R4FN48	Small nuclear ribonucleoprotein-associated protein		RNA binding [GO:0003723]	GO:0003723; GO:0005634	21,882	nucleus [GO:0005634]	nucleus [GO:0005634]; RNA binding [GO:0003723]	SUBCELLULAR LOCATION: Nucleus {ECO:0000256|PIRNR:PIRNR037187}.			SnRNP SmB/SmN family	RPRC013967-RA;	10	59.3	78.314
R4FN55	Eukaryotic translation initiation factor 3 subunit K (eIF3k) (eIF-3 p25)	formation of cytoplasmic translation initiation complex [GO:0001732]; regulation of translational initiation [GO:0006446]	ribosome binding [GO:0043022]; translation initiation factor activity [GO:0003743]	GO:0001732; GO:0003743; GO:0005852; GO:0006446; GO:0016282; GO:0033290; GO:0043022	24,749	eukaryotic 43S preinitiation complex [GO:0016282]; eukaryotic 48S preinitiation complex [GO:0033290]; eukaryotic translation initiation factor 3 complex [GO:0005852]	eukaryotic 43S preinitiation complex [GO:0016282]; eukaryotic 48S preinitiation complex [GO:0033290]; eukaryotic translation initiation factor 3 complex [GO:0005852]; ribosome binding [GO:0043022]; translation initiation factor activity [GO:0003743]; formation of cytoplasmic translation initiation complex [GO:0001732]; regulation of translational initiation [GO:0006446]	SUBCELLULAR LOCATION: Cytoplasm {ECO:0000256|HAMAP-Rule:MF_03010, ECO:0000256|SAAS:SAAS01184759}.			EIF-3 subunit K family	RPRC015147-RA;	5	30.4	70.059
R4FN63	Putative ribosomal protein l10a isoform 9	translation [GO:0006412]	RNA binding [GO:0003723]; structural constituent of ribosome [GO:0003735]	GO:0003723; GO:0003735; GO:0006412; GO:0015934	24,632	large ribosomal subunit [GO:0015934]	large ribosomal subunit [GO:0015934]; RNA binding [GO:0003723]; structural constituent of ribosome [GO:0003735]; translation [GO:0006412]					RPRC007451-RA;	16	81.9	323.31
R4FN73	Putative calponin				20,352							RPRC004739-RA;	13	50.4	119.17
R4FN92	Proteasome subunit alpha type (EC 3.4.25.1)	ubiquitin-dependent protein catabolic process [GO:0006511]	threonine-type endopeptidase activity [GO:0004298]	GO:0004298; GO:0005634; GO:0005737; GO:0006511; GO:0019773	25,899	cytoplasm [GO:0005737]; nucleus [GO:0005634]; proteasome core complex, alpha-subunit complex [GO:0019773]	cytoplasm [GO:0005737]; nucleus [GO:0005634]; proteasome core complex, alpha-subunit complex [GO:0019773]; threonine-type endopeptidase activity [GO:0004298]; ubiquitin-dependent protein catabolic process [GO:0006511]	SUBCELLULAR LOCATION: Cytoplasm {ECO:0000256|RuleBase:RU000551}. Nucleus {ECO:0000256|RuleBase:RU000551, ECO:0000256|SAAS:SAAS00594407}.			Peptidase T1A family	RPRC003608-RA;	12	58.8	28.167
R4FN97	Putative nadh dehydrogenase subunit e		2 iron, 2 sulfur cluster binding [GO:0051537]; metal ion binding [GO:0046872]; oxidoreductase activity [GO:0016491]	GO:0016491; GO:0046872; GO:0051537	26,774		2 iron, 2 sulfur cluster binding [GO:0051537]; metal ion binding [GO:0046872]; oxidoreductase activity [GO:0016491]					RPRC006108-RA;	5	31.3	43.664
R4FNA6	Putative proteasome activator subunit			GO:0008537	28,597	proteasome activator complex [GO:0008537]	proteasome activator complex [GO:0008537]					RPRC009319-RA;	13	80.6	323.31
R4FNB1	Proteasome subunit alpha type (EC 3.4.25.1)	ubiquitin-dependent protein catabolic process [GO:0006511]	threonine-type endopeptidase activity [GO:0004298]	GO:0004298; GO:0005634; GO:0005737; GO:0006511; GO:0019773	28,733	cytoplasm [GO:0005737]; nucleus [GO:0005634]; proteasome core complex, alpha-subunit complex [GO:0019773]	cytoplasm [GO:0005737]; nucleus [GO:0005634]; proteasome core complex, alpha-subunit complex [GO:0019773]; threonine-type endopeptidase activity [GO:0004298]; ubiquitin-dependent protein catabolic process [GO:0006511]	SUBCELLULAR LOCATION: Cytoplasm {ECO:0000256|RuleBase:RU000551}. Nucleus {ECO:0000256|RuleBase:RU000551, ECO:0000256|SAAS:SAAS00594407}.			Peptidase T1A family	RPRC006554-RA;	13	79.2	288.88
R4FNB7	Putative short-chain alcohol dehydrogenase/3-hydroxyacyl-coa dehydrogenase		oxidoreductase activity [GO:0016491]	GO:0016491	26,768		oxidoreductase activity [GO:0016491]				Short-chain dehydrogenases/reductases (SDR) family	RPRC002994-RA;	6	30.1	21.367
R4FNC1	Putative nucleic acid-binding protein				32,560							RPRC013217-RA;	10	47.8	172.38
R4FNC4	Proteasome subunit alpha type (EC 3.4.25.1)	ubiquitin-dependent protein catabolic process [GO:0006511]	threonine-type endopeptidase activity [GO:0004298]	GO:0004298; GO:0005634; GO:0005737; GO:0006511; GO:0019773	28,066	cytoplasm [GO:0005737]; nucleus [GO:0005634]; proteasome core complex, alpha-subunit complex [GO:0019773]	cytoplasm [GO:0005737]; nucleus [GO:0005634]; proteasome core complex, alpha-subunit complex [GO:0019773]; threonine-type endopeptidase activity [GO:0004298]; ubiquitin-dependent protein catabolic process [GO:0006511]	SUBCELLULAR LOCATION: Cytoplasm {ECO:0000256|RuleBase:RU000551}. Nucleus {ECO:0000256|RuleBase:RU000551, ECO:0000256|SAAS:SAAS00594407}.			Peptidase T1A family	RPRC002884-RA;	12	44.1	88.145
R4FNC6	Uncharacterized protein				34,778							RPRC006533-RA;	6	22.9	18.859
R4FNC7	Putative 60s ribosomal protein l8	translation [GO:0006412]	structural constituent of ribosome [GO:0003735]	GO:0003735; GO:0005840; GO:0006412	28,208	ribosome [GO:0005840]	ribosome [GO:0005840]; structural constituent of ribosome [GO:0003735]; translation [GO:0006412]					RPRC010853-RA;	18	52.4	236.21
R4FND1	Ribokinase (RK) (EC 2.7.1.15)	D-ribose catabolic process [GO:0019303]	ATP binding [GO:0005524]; metal ion binding [GO:0046872]; ribokinase activity [GO:0004747]	GO:0004747; GO:0005524; GO:0005634; GO:0005737; GO:0019303; GO:0046872	33,431	cytoplasm [GO:0005737]; nucleus [GO:0005634]	cytoplasm [GO:0005737]; nucleus [GO:0005634]; ATP binding [GO:0005524]; metal ion binding [GO:0046872]; ribokinase activity [GO:0004747]; D-ribose catabolic process [GO:0019303]	SUBCELLULAR LOCATION: Cytoplasm {ECO:0000256|HAMAP-Rule:MF_03215}. Nucleus {ECO:0000256|HAMAP-Rule:MF_03215}.			Carbohydrate kinase PfkB family, Ribokinase subfamily	RPRC008760-RA;	10	34.6	22.017
R4FND3	40S ribosomal protein S4	translation [GO:0006412]	rRNA binding [GO:0019843]; structural constituent of ribosome [GO:0003735]	GO:0003735; GO:0005840; GO:0006412; GO:0019843	29,355	ribosome [GO:0005840]	ribosome [GO:0005840]; rRNA binding [GO:0019843]; structural constituent of ribosome [GO:0003735]; translation [GO:0006412]				Eukaryotic ribosomal protein eS4 family	RPRC012542-RA;	16	59.1	190.61
R4FNE8	Putative phosphotriesterase	catabolic process [GO:0009056]	zinc ion binding [GO:0008270]	GO:0008270; GO:0009056	38,906		zinc ion binding [GO:0008270]; catabolic process [GO:0009056]				Metallo-dependent hydrolases superfamily, Phosphotriesterase family	RPRC012395-RA;	17	47.5	320.22
R4FNF3	Putative tropomyosin 1 isoform a				32,812						Tropomyosin family	RPRC002756-RA;	10	59.8	97.854
R4FNG2	Putative glyoxylase	methylglyoxal catabolic process to D-lactate via S-lactoyl-glutathione [GO:0019243]	hydroxyacylglutathione hydrolase activity [GO:0004416]	GO:0004416; GO:0019243	32,467		hydroxyacylglutathione hydrolase activity [GO:0004416]; methylglyoxal catabolic process to D-lactate via S-lactoyl-glutathione [GO:0019243]					RPRC014790-RA;	23	68.5	195.55
R4FNI1	Putative uridine 5'-monophosphate synthase	'de novo' pyrimidine nucleobase biosynthetic process [GO:0006207]; 'de novo' UMP biosynthetic process [GO:0044205]; nucleoside metabolic process [GO:0009116]	orotate phosphoribosyltransferase activity [GO:0004588]; orotidine-5'-phosphate decarboxylase activity [GO:0004590]	GO:0004588; GO:0004590; GO:0006207; GO:0009116; GO:0044205	52,032		orotate phosphoribosyltransferase activity [GO:0004588]; orotidine-5'-phosphate decarboxylase activity [GO:0004590]; 'de novo' pyrimidine nucleobase biosynthetic process [GO:0006207]; 'de novo' UMP biosynthetic process [GO:0044205]; nucleoside metabolic process [GO:0009116]					RPRC009878-RA;	29	51.3	178.89
R4FNJ0	Putative xaa-pro aminopeptidase		metal ion binding [GO:0046872]; metalloaminopeptidase activity [GO:0070006]	GO:0046872; GO:0070006	69,799		metal ion binding [GO:0046872]; metalloaminopeptidase activity [GO:0070006]				Peptidase M24B family	RPRC008373-RA;	25	60.5	236.55
R4FNK5	Transaldolase (EC 2.2.1.2)	carbohydrate metabolic process [GO:0005975]; pentose-phosphate shunt [GO:0006098]	sedoheptulose-7-phosphate:D-glyceraldehyde-3-phosphate glyceronetransferase activity [GO:0004801]	GO:0004801; GO:0005737; GO:0005975; GO:0006098	36,069	cytoplasm [GO:0005737]	cytoplasm [GO:0005737]; sedoheptulose-7-phosphate:D-glyceraldehyde-3-phosphate glyceronetransferase activity [GO:0004801]; carbohydrate metabolic process [GO:0005975]; pentose-phosphate shunt [GO:0006098]					RPRC010552-RA;	4	33.3	16.643
R4FNK6	Putative peptidyl-trna hydrolase		aminoacyl-tRNA hydrolase activity [GO:0004045]	GO:0004045	13,970		aminoacyl-tRNA hydrolase activity [GO:0004045]					RPRC002853-RA;	12	61	241.15
R4FNL6	Putative nucleotide excision repair factor nef2	nucleotide-excision repair [GO:0006289]; proteasome-mediated ubiquitin-dependent protein catabolic process [GO:0043161]	damaged DNA binding [GO:0003684]	GO:0003684; GO:0005634; GO:0006289; GO:0043161	36,332	nucleus [GO:0005634]	nucleus [GO:0005634]; damaged DNA binding [GO:0003684]; nucleotide-excision repair [GO:0006289]; proteasome-mediated ubiquitin-dependent protein catabolic process [GO:0043161]					RPRC014415-RA;	5	34.9	29.496
R4FNM1	Putative e3 ubiquitin ligase		ligase activity [GO:0016874]; nucleic acid binding [GO:0003676]; zinc ion binding [GO:0008270]	GO:0003676; GO:0008270; GO:0016874	16,458		ligase activity [GO:0016874]; nucleic acid binding [GO:0003676]; zinc ion binding [GO:0008270]					RPRC007449-RA;	11	45.4	93.683
R4FNN1	Putative ribose-phosphate pyrophosphokinase 1,2	nucleoside metabolic process [GO:0009116]; nucleotide biosynthetic process [GO:0009165]	kinase activity [GO:0016301]; magnesium ion binding [GO:0000287]; ribose phosphate diphosphokinase activity [GO:0004749]	GO:0000287; GO:0004749; GO:0009116; GO:0009165; GO:0016301	39,666		kinase activity [GO:0016301]; magnesium ion binding [GO:0000287]; ribose phosphate diphosphokinase activity [GO:0004749]; nucleoside metabolic process [GO:0009116]; nucleotide biosynthetic process [GO:0009165]					RPRC009288-RA;	7	23.2	16.718
R4FNN5	Putative gtp-binding protein drg1 odn superfamily		GTP binding [GO:0005525]	GO:0005525	41,009		GTP binding [GO:0005525]					RPRC010076-RA;	15	59.4	186.04
R4FNP5	Actin-related protein 2	Arp2/3 complex-mediated actin nucleation [GO:0034314]	actin binding [GO:0003779]; ATP binding [GO:0005524]	GO:0003779; GO:0005524; GO:0005737; GO:0005885; GO:0034314	44,608	Arp2/3 protein complex [GO:0005885]; cytoplasm [GO:0005737]	Arp2/3 protein complex [GO:0005885]; cytoplasm [GO:0005737]; actin binding [GO:0003779]; ATP binding [GO:0005524]; Arp2/3 complex-mediated actin nucleation [GO:0034314]	SUBCELLULAR LOCATION: Cytoplasm, cytoskeleton {ECO:0000256|RuleBase:RU365080}.			Actin family, ARP2 subfamily	RPRC012919-RA;	8	26.4	39.918
R4FNQ3	Putative dnaj c chaperone protein	protein folding [GO:0006457]; response to heat [GO:0009408]	ATP binding [GO:0005524]; heat shock protein binding [GO:0031072]; metal ion binding [GO:0046872]; unfolded protein binding [GO:0051082]	GO:0005524; GO:0006457; GO:0009408; GO:0031072; GO:0046872; GO:0051082	44,954		ATP binding [GO:0005524]; heat shock protein binding [GO:0031072]; metal ion binding [GO:0046872]; unfolded protein binding [GO:0051082]; protein folding [GO:0006457]; response to heat [GO:0009408]					RPRC005778-RA;	7	45.5	22.329
R4FNQ5	Putative 60s ribosomal protein l9	translation [GO:0006412]	rRNA binding [GO:0019843]; structural constituent of ribosome [GO:0003735]	GO:0003735; GO:0005840; GO:0006412; GO:0019843	21,416	ribosome [GO:0005840]	ribosome [GO:0005840]; rRNA binding [GO:0019843]; structural constituent of ribosome [GO:0003735]; translation [GO:0006412]					RPRC011596-RA;	6	32.3	85.829
R4FNR0	Putative vacuolar assembly/sorting protein did2	vacuolar transport [GO:0007034]		GO:0007034	22,426		vacuolar transport [GO:0007034]					RPRC006896-RA;	6	39.1	10.503
R4FNR2	Protein lin-7 homolog	exocytosis [GO:0006887]; neurotransmitter secretion [GO:0007269]; protein transport [GO:0015031]	L27 domain binding [GO:0097016]	GO:0006887; GO:0007269; GO:0015031; GO:0016323; GO:0097016; GO:0097025; GO:0098793	21,561	basolateral plasma membrane [GO:0016323]; MPP7-DLG1-LIN7 complex [GO:0097025]; presynapse [GO:0098793]	basolateral plasma membrane [GO:0016323]; MPP7-DLG1-LIN7 complex [GO:0097025]; presynapse [GO:0098793]; L27 domain binding [GO:0097016]; exocytosis [GO:0006887]; neurotransmitter secretion [GO:0007269]; protein transport [GO:0015031]	SUBCELLULAR LOCATION: Cell membrane {ECO:0000256|PIRNR:PIRNR038039}; Peripheral membrane protein {ECO:0000256|PIRNR:PIRNR038039}.			Lin-7 family	RPRC006372-RA;	24	68.6	323.31
R4FNR5	Putative elongation factor 1-gamma		translation elongation factor activity [GO:0003746]	GO:0003746	48,217		translation elongation factor activity [GO:0003746]					RPRC008765-RA;	13	46.4	22.072
R4FNS1	60S ribosomal protein L13	translation [GO:0006412]	structural constituent of ribosome [GO:0003735]	GO:0003735; GO:0005840; GO:0006412	25,484	ribosome [GO:0005840]	ribosome [GO:0005840]; structural constituent of ribosome [GO:0003735]; translation [GO:0006412]				Eukaryotic ribosomal protein eL13 family	RPRC009635-RA;	19	50.5	166.73
R4FNS2	Putative 26s protease regulatory subunit	protein catabolic process [GO:0030163]	ATP binding [GO:0005524]; peptidase activity [GO:0008233]; proteasome-activating ATPase activity [GO:0036402]	GO:0005524; GO:0005737; GO:0008233; GO:0030163; GO:0036402	49,235	cytoplasm [GO:0005737]	cytoplasm [GO:0005737]; ATP binding [GO:0005524]; peptidase activity [GO:0008233]; proteasome-activating ATPase activity [GO:0036402]; protein catabolic process [GO:0030163]				AAA ATPase family	RPRC005829-RA;	18	47.9	92.057
R4FNT1	Putative translation initiation factor 5 eif-5		translation initiation factor activity [GO:0003743]	GO:0003743	50,363		translation initiation factor activity [GO:0003743]					RPRC004846-RA;	23	87.3	323.31
R4FNV0	Putative dehydrogenase with different specificities related to short-chain alcohol dehydrogenase				31,383						Short-chain dehydrogenases/reductases (SDR) family	RPRC005554-RA;	25	56.9	323.31
R4FNV2	UTP--glucose-1-phosphate uridylyltransferase (EC 2.7.7.9)	UDP-glucose metabolic process [GO:0006011]	UTP:glucose-1-phosphate uridylyltransferase activity [GO:0003983]	GO:0003983; GO:0006011	58,732		UTP:glucose-1-phosphate uridylyltransferase activity [GO:0003983]; UDP-glucose metabolic process [GO:0006011]				UDPGP type 1 family	RPRC012132-RA;	13	70.2	166.45
R4FNV5	Putative spermidine synthase	polyamine biosynthetic process [GO:0006596]	transferase activity [GO:0016740]	GO:0006596; GO:0016740	32,545		transferase activity [GO:0016740]; polyamine biosynthetic process [GO:0006596]				Spermidine/spermine synthase family	RPRC014159-RA;	33	71.3	323.31
R4FNV6	Putative aldehyde dehydrogenase 7 family		oxidoreductase activity, acting on the aldehyde or oxo group of donors, NAD or NADP as acceptor [GO:0016620]	GO:0016620	58,443		oxidoreductase activity, acting on the aldehyde or oxo group of donors, NAD or NADP as acceptor [GO:0016620]				Aldehyde dehydrogenase family	RPRC002940-RA;	4	17	23.418
R4FNX6	N-acetyltransferase domain-containing protein		N-acetyltransferase activity [GO:0008080]	GO:0008080	35,537		N-acetyltransferase activity [GO:0008080]					RPRC014318-RA;	10	60.5	43.807
R4FNY0	Putative secreted protein				25,644					SIGNAL 1..19; /evidence="ECO:0000256|SAM:SignalP"		RPRC007709-RA;	9	23.8	13.098
R4FP01	Cystatin (Putative secreted protein)		cysteine-type endopeptidase inhibitor activity [GO:0004869]	GO:0004869	53,003		cysteine-type endopeptidase inhibitor activity [GO:0004869]			SIGNAL 1..24; /evidence="ECO:0000256|SAM:SignalP"		RPRC013323-RA;	6	34.5	122.81
R4FP17	Putative juvenile hormone				28,087					SIGNAL 1..19; /evidence="ECO:0000256|SAM:SignalP"		RPRC003020-RA;	5	18.9	43.95
R4FP34	Putative vacuolar sorting protein/ubiquitin receptor vps23 (Putative vacuolar sorting protein/ubiquitin receptor vps23 (Fragment)) (Fragment)	cellular protein modification process [GO:0006464]; protein transport [GO:0015031]		GO:0006464; GO:0015031	43,081		cellular protein modification process [GO:0006464]; protein transport [GO:0015031]					RPRC011573-RA;	13	39.5	45.178
R4FP78	6-phosphogluconate dehydrogenase, decarboxylating (EC 1.1.1.44)	D-gluconate metabolic process [GO:0019521]; pentose-phosphate shunt [GO:0006098]	NADP binding [GO:0050661]; phosphogluconate dehydrogenase (decarboxylating) activity [GO:0004616]	GO:0004616; GO:0006098; GO:0019521; GO:0050661	53,157		NADP binding [GO:0050661]; phosphogluconate dehydrogenase (decarboxylating) activity [GO:0004616]; D-gluconate metabolic process [GO:0019521]; pentose-phosphate shunt [GO:0006098]				6-phosphogluconate dehydrogenase family	RPRC004466-RA;	2	45.2	31.152
R4FPA1	Putative dna-binding nuclear phosphoprotein p8		DNA binding [GO:0003677]	GO:0003677	8,460		DNA binding [GO:0003677]					RPRC004920-RA;	3	38.1	8.7077
R4FPB1	40S ribosomal protein S27	translation [GO:0006412]	metal ion binding [GO:0046872]; structural constituent of ribosome [GO:0003735]	GO:0003735; GO:0005840; GO:0006412; GO:0046872	9,457	ribosome [GO:0005840]	ribosome [GO:0005840]; metal ion binding [GO:0046872]; structural constituent of ribosome [GO:0003735]; translation [GO:0006412]				Eukaryotic ribosomal protein eS27 family	RPRC015001-RA;	2	18.6	2.6269
R4FPC9	U6 snRNA-associated Sm-like protein LSm3	mRNA splicing, via spliceosome [GO:0000398]; nuclear-transcribed mRNA catabolic process [GO:0000956]	RNA binding [GO:0003723]	GO:0000398; GO:0000956; GO:0003723; GO:0005681; GO:0005688; GO:0046540	11,781	spliceosomal complex [GO:0005681]; U4/U6 x U5 tri-snRNP complex [GO:0046540]; U6 snRNP [GO:0005688]	spliceosomal complex [GO:0005681]; U4/U6 x U5 tri-snRNP complex [GO:0046540]; U6 snRNP [GO:0005688]; RNA binding [GO:0003723]; mRNA splicing, via spliceosome [GO:0000398]; nuclear-transcribed mRNA catabolic process [GO:0000956]	SUBCELLULAR LOCATION: Nucleus {ECO:0000256|RuleBase:RU365046}.			SnRNP Sm proteins family	RPRC011766-RA;	5	38.7	4.3636
R4FPF4	Putative nadh dehydrogenase				14,771						Complex I LYR family	RPRC009107-RA;	7	54.3	14.988
R4FPJ7	Putative troponin c		calcium ion binding [GO:0005509]	GO:0005509	17,352		calcium ion binding [GO:0005509]					RPRC012224-RA;	10	66.7	196.52
R4FPL4	Putative ubiquitin-conjugating enzyme (SUMO-conjugating enzyme)		ATP binding [GO:0005524]; transferase activity [GO:0016740]	GO:0005524; GO:0016740	18,084		ATP binding [GO:0005524]; transferase activity [GO:0016740]				Ubiquitin-conjugating enzyme family	RPRC006315-RA;	5	30.9	27.779
R4FPN5	Trafficking protein particle complex subunit	Golgi vesicle transport [GO:0048193]		GO:0005783; GO:0005794; GO:0030008; GO:0048193	20,111	endoplasmic reticulum [GO:0005783]; Golgi apparatus [GO:0005794]; TRAPP complex [GO:0030008]	endoplasmic reticulum [GO:0005783]; Golgi apparatus [GO:0005794]; TRAPP complex [GO:0030008]; Golgi vesicle transport [GO:0048193]	SUBCELLULAR LOCATION: Golgi apparatus, cis-Golgi network {ECO:0000256|PIRNR:PIRNR018293}.			TRAPP small subunits family, BET3 subfamily	RPRC006944-RA;	5	27.7	44.045
R4FPP5	Putative 60s ribosomal protein l10	translation [GO:0006412]	structural constituent of ribosome [GO:0003735]	GO:0003735; GO:0005840; GO:0006412	25,421	ribosome [GO:0005840]	ribosome [GO:0005840]; structural constituent of ribosome [GO:0003735]; translation [GO:0006412]					RPRC006329-RA;	8	53.8	34.161
R4FPP7	Putative rna-binding protein		RNA binding [GO:0003723]	GO:0003723; GO:0005737	20,499	cytoplasm [GO:0005737]	cytoplasm [GO:0005737]; RNA binding [GO:0003723]	SUBCELLULAR LOCATION: Cytoplasm {ECO:0000256|PIRNR:PIRNR005067}.				RPRC005274-RA;	5	37.6	12.49
R4FPS1	Protein involved in transcription start site selection	mRNA processing [GO:0006397]	phosphoprotein phosphatase activity [GO:0004721]	GO:0004721; GO:0005634; GO:0006397	22,260	nucleus [GO:0005634]	nucleus [GO:0005634]; phosphoprotein phosphatase activity [GO:0004721]; mRNA processing [GO:0006397]					RPRC002934-RA;	5	29.6	10.028
R4FPS9	Putative ubiquitin-protein ligase		ATP binding [GO:0005524]; ligase activity [GO:0016874]; transferase activity [GO:0016740]	GO:0005524; GO:0016740; GO:0016874	22,258		ATP binding [GO:0005524]; ligase activity [GO:0016874]; transferase activity [GO:0016740]				Ubiquitin-conjugating enzyme family	RPRC009017-RA;	12	70.8	253.14
R4FPT4	Putative rab1/ypt1 subfamily protein		GTPase activity [GO:0003924]; GTP binding [GO:0005525]	GO:0003924; GO:0005525	22,587		GTP binding [GO:0005525]; GTPase activity [GO:0003924]					RPRC008122-RA;	16	74.4	201.48
R4FPT9	Glutathione S-transferase, sigma class GSTs3 (Putative glutathione s-transferase)		transferase activity [GO:0016740]	GO:0016740	23,771		transferase activity [GO:0016740]					RPRC011128-RA;	10	51	63.214
R4FPU8	Proteasome subunit beta (EC 3.4.25.1)	proteasome-mediated ubiquitin-dependent protein catabolic process [GO:0043161]	threonine-type endopeptidase activity [GO:0004298]	GO:0004298; GO:0005634; GO:0005737; GO:0019774; GO:0043161	22,963	cytoplasm [GO:0005737]; nucleus [GO:0005634]; proteasome core complex, beta-subunit complex [GO:0019774]	cytoplasm [GO:0005737]; nucleus [GO:0005634]; proteasome core complex, beta-subunit complex [GO:0019774]; threonine-type endopeptidase activity [GO:0004298]; proteasome-mediated ubiquitin-dependent protein catabolic process [GO:0043161]	SUBCELLULAR LOCATION: Cytoplasm {ECO:0000256|RuleBase:RU004203}. Nucleus {ECO:0000256|RuleBase:RU004203, ECO:0000256|SAAS:SAAS00551005}.			Peptidase T1B family	RPRC005067-RA;	10	53.5	64.807
R4FPV9	Putative small gtp binding protein rab5		GTPase activity [GO:0003924]; GTP binding [GO:0005525]	GO:0003924; GO:0005525	23,301		GTP binding [GO:0005525]; GTPase activity [GO:0003924]					RPRC015392-RA;	18	84.7	283.35
R4FPY0	Putative peroxiredoxin	cell redox homeostasis [GO:0045454]	peroxiredoxin activity [GO:0051920]	GO:0005623; GO:0045454; GO:0051920	25,182	cell [GO:0005623]	cell [GO:0005623]; peroxiredoxin activity [GO:0051920]; cell redox homeostasis [GO:0045454]					RPRC015388-RA;	3	19.9	17.075
R4FPZ2	Putative b-cell receptor-associated protein	intracellular protein transport [GO:0006886]		GO:0005783; GO:0006886; GO:0016021	26,717	endoplasmic reticulum [GO:0005783]; integral component of membrane [GO:0016021]	endoplasmic reticulum [GO:0005783]; integral component of membrane [GO:0016021]; intracellular protein transport [GO:0006886]					RPRC009453-RA;	7	33.3	18.469
R4FPZ8	Putative u1 small nuclear ribonucleoprotein a (U1 small nuclear ribonucleoprotein A)		RNA binding [GO:0003723]	GO:0003723	26,846		RNA binding [GO:0003723]					RPRC007750-RA;	20	76.1	256.82
R4FQ27	Phosphoglycerate mutase (EC 5.4.2.11) (EC 5.4.2.4)	glycolytic process [GO:0006096]	bisphosphoglycerate mutase activity [GO:0004082]; phosphoglycerate mutase activity [GO:0004619]	GO:0004082; GO:0004619; GO:0006096	29,123		bisphosphoglycerate mutase activity [GO:0004082]; phosphoglycerate mutase activity [GO:0004619]; glycolytic process [GO:0006096]				Phosphoglycerate mutase family, BPG-dependent PGAM subfamily	RPRC005826-RA;	17	78.7	323.31
R4FQ30	Putative 3-hydroxybutyrate dehydrogenase type 2		oxidoreductase activity [GO:0016491]	GO:0016491	27,878		oxidoreductase activity [GO:0016491]					RPRC006090-RA;	14	49.2	54.99
R4FQ35	40S ribosomal protein S3a	translation [GO:0006412]	structural constituent of ribosome [GO:0003735]	GO:0003735; GO:0006412; GO:0022627	29,657	cytosolic small ribosomal subunit [GO:0022627]	cytosolic small ribosomal subunit [GO:0022627]; structural constituent of ribosome [GO:0003735]; translation [GO:0006412]	SUBCELLULAR LOCATION: Cytoplasm {ECO:0000256|HAMAP-Rule:MF_03122, ECO:0000256|SAAS:SAAS00535981}.			Eukaryotic ribosomal protein eS1 family	RPRC013504-RA;	9	55.5	121.5
R4FQ42	Eukaryotic translation initiation factor 3 subunit F (eIF3f) (Eukaryotic translation initiation factor 3 subunit 5)	formation of cytoplasmic translation initiation complex [GO:0001732]	translation initiation factor activity [GO:0003743]; translation initiation factor binding [GO:0031369]	GO:0001732; GO:0003743; GO:0005852; GO:0016282; GO:0031369; GO:0033290	30,391	eukaryotic 43S preinitiation complex [GO:0016282]; eukaryotic 48S preinitiation complex [GO:0033290]; eukaryotic translation initiation factor 3 complex [GO:0005852]	eukaryotic 43S preinitiation complex [GO:0016282]; eukaryotic 48S preinitiation complex [GO:0033290]; eukaryotic translation initiation factor 3 complex [GO:0005852]; translation initiation factor activity [GO:0003743]; translation initiation factor binding [GO:0031369]; formation of cytoplasmic translation initiation complex [GO:0001732]	SUBCELLULAR LOCATION: Cytoplasm {ECO:0000256|HAMAP-Rule:MF_03005, ECO:0000256|SAAS:SAAS00721305}.			EIF-3 subunit F family	RPRC007607-RA;	11	51.5	75.863
R4FQ58	Protein required for fusion of vesicles in vesicular transport	intracellular protein transport [GO:0006886]		GO:0006886	33,092		intracellular protein transport [GO:0006886]					RPRC012123-RA;	15	48.4	89.184
R4FQ79	Putative nad dependent epimerase/dehydratase	nucleotide-sugar biosynthetic process [GO:0009226]	coenzyme binding [GO:0050662]; oxidoreductase activity [GO:0016491]	GO:0009226; GO:0016491; GO:0050662	35,948		coenzyme binding [GO:0050662]; oxidoreductase activity [GO:0016491]; nucleotide-sugar biosynthetic process [GO:0009226]					RPRC002796-RA;	13	57.4	55.259
R4FQ83	Eukaryotic translation initiation factor 3 subunit I (eIF3i)	formation of cytoplasmic translation initiation complex [GO:0001732]	translation initiation factor activity [GO:0003743]	GO:0001732; GO:0003743; GO:0005852; GO:0016282; GO:0033290	36,262	eukaryotic 43S preinitiation complex [GO:0016282]; eukaryotic 48S preinitiation complex [GO:0033290]; eukaryotic translation initiation factor 3 complex [GO:0005852]	eukaryotic 43S preinitiation complex [GO:0016282]; eukaryotic 48S preinitiation complex [GO:0033290]; eukaryotic translation initiation factor 3 complex [GO:0005852]; translation initiation factor activity [GO:0003743]; formation of cytoplasmic translation initiation complex [GO:0001732]	SUBCELLULAR LOCATION: Cytoplasm {ECO:0000256|HAMAP-Rule:MF_03008, ECO:0000256|SAAS:SAAS00535901}.			EIF-3 subunit I family	RPRC010290-RA;	8	31.9	90.904
R4FQ93	Putative cathepsin l-like cysteine proteinase		cysteine-type peptidase activity [GO:0008234]	GO:0008234	37,664		cysteine-type peptidase activity [GO:0008234]			SIGNAL 1..16; /evidence="ECO:0000256|SAM:SignalP"	Peptidase C1 family	RPRC000405-RA;	33	67.6	323.31
R4FQC0	Isocitrate dehydrogenase [NADP] (EC 1.1.1.42)	isocitrate metabolic process [GO:0006102]; tricarboxylic acid cycle [GO:0006099]	isocitrate dehydrogenase (NADP+) activity [GO:0004450]; magnesium ion binding [GO:0000287]; NAD binding [GO:0051287]	GO:0000287; GO:0004450; GO:0006099; GO:0006102; GO:0051287	46,446		isocitrate dehydrogenase (NADP+) activity [GO:0004450]; magnesium ion binding [GO:0000287]; NAD binding [GO:0051287]; isocitrate metabolic process [GO:0006102]; tricarboxylic acid cycle [GO:0006099]				Isocitrate and isopropylmalate dehydrogenases family	RPRC015232-RA;	8	23	44.84
R4FQE2	Putative type iii alcohol dehydrogenase		metal ion binding [GO:0046872]; oxidoreductase activity [GO:0016491]	GO:0016491; GO:0046872	51,150		metal ion binding [GO:0046872]; oxidoreductase activity [GO:0016491]					RPRC009181-RA;	30	80.2	323.31
R4FQF4	ATP synthase subunit beta (EC 7.1.2.2)	ATP synthesis coupled proton transport [GO:0015986]	ATP binding [GO:0005524]; proton-transporting ATP synthase activity, rotational mechanism [GO:0046933]	GO:0005524; GO:0015986; GO:0045261; GO:0046933	55,817	proton-transporting ATP synthase complex, catalytic core F(1) [GO:0045261]	proton-transporting ATP synthase complex, catalytic core F(1) [GO:0045261]; ATP binding [GO:0005524]; proton-transporting ATP synthase activity, rotational mechanism [GO:0046933]; ATP synthesis coupled proton transport [GO:0015986]					RPRC011931-RA;	30	58.4	323.31
R4FQG1	ATP synthase subunit alpha	ATP synthesis coupled proton transport [GO:0015986]	ATP binding [GO:0005524]; proton-transporting ATP synthase activity, rotational mechanism [GO:0046933]	GO:0005524; GO:0015986; GO:0045261; GO:0046933	59,588	proton-transporting ATP synthase complex, catalytic core F(1) [GO:0045261]	proton-transporting ATP synthase complex, catalytic core F(1) [GO:0045261]; ATP binding [GO:0005524]; proton-transporting ATP synthase activity, rotational mechanism [GO:0046933]; ATP synthesis coupled proton transport [GO:0015986]				ATPase alpha/beta chains family	RPRC008498-RA;	34	52.5	323.31
R4FQG8	Putative hsp70 protein		ATP binding [GO:0005524]	GO:0005524	72,107		ATP binding [GO:0005524]			SIGNAL 1..18; /evidence="ECO:0000256|SAM:SignalP"	Heat shock protein 70 family	RPRC010252-RA;	45	61.5	323.31
R4FQH4	Putative endoplasmic reticulum glucose-regulated protein grp94/endoplasmin	protein folding [GO:0006457]	ATP binding [GO:0005524]; unfolded protein binding [GO:0051082]	GO:0005524; GO:0006457; GO:0051082	88,758		ATP binding [GO:0005524]; unfolded protein binding [GO:0051082]; protein folding [GO:0006457]			SIGNAL 1..19; /evidence="ECO:0000256|SAM:SignalP"		RPRC003348-RA;	6	32.3	24.441
R4FQJ7	Putative secreted protein				30,214					SIGNAL 1..17; /evidence="ECO:0000256|SAM:SignalP"		RPRC015380-RA;	9	42.1	36.05
R4G2V4	Ubiquitin-like domain-containing protein				30,548							RPRC012391-RA;	8	25.1	30.227
R4G2V8	Putative peritrophin	chitin metabolic process [GO:0006030]	chitin binding [GO:0008061]	GO:0005576; GO:0006030; GO:0008061	47,930	extracellular region [GO:0005576]	extracellular region [GO:0005576]; chitin binding [GO:0008061]; chitin metabolic process [GO:0006030]			SIGNAL 1..20; /evidence="ECO:0000256|SAM:SignalP"		RPRC005415-RA;	5	62.9	24.996
R4G2V9	Putative mitochondrial import inner membrane translocase	chaperone-mediated protein transport [GO:0072321]	metal ion binding [GO:0046872]	GO:0005758; GO:0046872; GO:0072321	10,980	mitochondrial intermembrane space [GO:0005758]	mitochondrial intermembrane space [GO:0005758]; metal ion binding [GO:0046872]; chaperone-mediated protein transport [GO:0072321]				Small Tim family	RPRC013776-RA;	3	22.8	76.439
R4G2W8	Putative phosphopantothenoylcysteine decarboxylase		catalytic activity [GO:0003824]	GO:0003824	22,372		catalytic activity [GO:0003824]					RPRC004759-RA;	11	54.4	143.96
R4G2X2	Putative alkyl hydroperoxide reductase	cell redox homeostasis [GO:0045454]	peroxiredoxin activity [GO:0051920]	GO:0005623; GO:0045454; GO:0051920	28,342	cell [GO:0005623]	cell [GO:0005623]; peroxiredoxin activity [GO:0051920]; cell redox homeostasis [GO:0045454]			SIGNAL 1..21; /evidence="ECO:0000256|SAM:SignalP"		RPRC011126-RA;	8	51.6	67.652
R4G2Z2	Peroxiredoxin (EC 1.11.1.15)	cell redox homeostasis [GO:0045454]	peroxidase activity [GO:0004601]; peroxiredoxin activity [GO:0051920]	GO:0004601; GO:0005623; GO:0045454; GO:0051920	19,834	cell [GO:0005623]	cell [GO:0005623]; peroxidase activity [GO:0004601]; peroxiredoxin activity [GO:0051920]; cell redox homeostasis [GO:0045454]				Peroxiredoxin family, Prx5 subfamily	RPRC011198-RA;	15	71.6	287.46
R4G2Z7	Proteasome subunit alpha type (EC 3.4.25.1)	ubiquitin-dependent protein catabolic process [GO:0006511]	threonine-type endopeptidase activity [GO:0004298]	GO:0004298; GO:0005634; GO:0005737; GO:0006511; GO:0019773	30,824	cytoplasm [GO:0005737]; nucleus [GO:0005634]; proteasome core complex, alpha-subunit complex [GO:0019773]	cytoplasm [GO:0005737]; nucleus [GO:0005634]; proteasome core complex, alpha-subunit complex [GO:0019773]; threonine-type endopeptidase activity [GO:0004298]; ubiquitin-dependent protein catabolic process [GO:0006511]	SUBCELLULAR LOCATION: Cytoplasm {ECO:0000256|RuleBase:RU000551}. Nucleus {ECO:0000256|RuleBase:RU000551, ECO:0000256|SAAS:SAAS00594407}.			Peptidase T1A family	RPRC007220-RA;	7	30.7	25.8
R4G2Z9	Elongation factor Ts, mitochondrial (EF-Ts) (EF-TsMt)		translation elongation factor activity [GO:0003746]	GO:0003746; GO:0005739	33,905	mitochondrion [GO:0005739]	mitochondrion [GO:0005739]; translation elongation factor activity [GO:0003746]	SUBCELLULAR LOCATION: Mitochondrion {ECO:0000256|HAMAP-Rule:MF_03135}.			EF-Ts family	RPRC009177-RA;	14	50.3	105.03
R4G324	Succinate--CoA ligase [ADP/GDP-forming] subunit alpha, mitochondrial (EC 6.2.1.4) (EC 6.2.1.5) (Succinyl-CoA synthetase subunit alpha) (SCS-alpha)	tricarboxylic acid cycle [GO:0006099]	cofactor binding [GO:0048037]; nucleotide binding [GO:0000166]; succinate-CoA ligase (ADP-forming) activity [GO:0004775]; succinate-CoA ligase (GDP-forming) activity [GO:0004776]	GO:0000166; GO:0004775; GO:0004776; GO:0005739; GO:0006099; GO:0048037	34,480	mitochondrion [GO:0005739]	mitochondrion [GO:0005739]; cofactor binding [GO:0048037]; nucleotide binding [GO:0000166]; succinate-CoA ligase (ADP-forming) activity [GO:0004775]; succinate-CoA ligase (GDP-forming) activity [GO:0004776]; tricarboxylic acid cycle [GO:0006099]	SUBCELLULAR LOCATION: Mitochondrion {ECO:0000256|HAMAP-Rule:MF_03222}.			Succinate/malate CoA ligase alpha subunit family	RPRC010184-RA;	5	36.5	29.87
R4G343	Putative peptidyl-trna hydrolase pth2		aminoacyl-tRNA hydrolase activity [GO:0004045]	GO:0004045	19,744		aminoacyl-tRNA hydrolase activity [GO:0004045]					RPRC009696-RA;	6	62	17.76
R4G368	Putative mitogen-activated protein kinase kinase 1	regulation of TOR signaling [GO:0032006]	kinase activity [GO:0016301]	GO:0016301; GO:0032006	13,221		kinase activity [GO:0016301]; regulation of TOR signaling [GO:0032006]					RPRC008667-RA;	6	31.6	38.288
R4G3A3	Putative apolipoprotein d/lipocalin	evasion or tolerance of host defenses [GO:0030682]		GO:0030682	24,736		evasion or tolerance of host defenses [GO:0030682]			SIGNAL 1..20; /evidence="ECO:0000256|SAM:SignalP"		RPRC015421-RA;	9	45.5	41.591
R4G3B4	Putative sry				24,803							RPRC011065-RA;	14	57.4	128.06
R4G3C0	Putative carbon-nitrogen hydrolase	nitrogen compound metabolic process [GO:0006807]	hydrolase activity [GO:0016787]	GO:0006807; GO:0016787	31,759		hydrolase activity [GO:0016787]; nitrogen compound metabolic process [GO:0006807]					RPRC015027-RA;	11	33	47.371
R4G3D3	Protein kinase pitslre		ATP binding [GO:0005524]; protein serine/threonine kinase activity [GO:0004674]	GO:0004674; GO:0005524	46,901		ATP binding [GO:0005524]; protein serine/threonine kinase activity [GO:0004674]				Protein kinase superfamily	RPRC009002-RA;	16	78.2	80.015
R4G3D6	Peptidylprolyl isomerase (EC 5.2.1.8)		calcium ion binding [GO:0005509]; peptidyl-prolyl cis-trans isomerase activity [GO:0003755]	GO:0003755; GO:0005509; GO:0016021	24,455	integral component of membrane [GO:0016021]	integral component of membrane [GO:0016021]; calcium ion binding [GO:0005509]; peptidyl-prolyl cis-trans isomerase activity [GO:0003755]					RPRC007711-RA;	18	52.1	323.31
R4G3D9	Putative fumarase length	fumarate metabolic process [GO:0006106]; tricarboxylic acid cycle [GO:0006099]	fumarate hydratase activity [GO:0004333]	GO:0004333; GO:0006099; GO:0006106; GO:0045239	54,481	tricarboxylic acid cycle enzyme complex [GO:0045239]	tricarboxylic acid cycle enzyme complex [GO:0045239]; fumarate hydratase activity [GO:0004333]; fumarate metabolic process [GO:0006106]; tricarboxylic acid cycle [GO:0006099]					RPRC008762-RA;	10	39.8	62.127
R4G3E0	Serine/threonine-protein phosphatase 2A activator (EC 5.2.1.8) (Phosphotyrosyl phosphatase activator)		peptidyl-prolyl cis-trans isomerase activity [GO:0003755]; phosphatase activator activity [GO:0019211]	GO:0003755; GO:0005737; GO:0019211	38,797	cytoplasm [GO:0005737]	cytoplasm [GO:0005737]; peptidyl-prolyl cis-trans isomerase activity [GO:0003755]; phosphatase activator activity [GO:0019211]	SUBCELLULAR LOCATION: Cytoplasm {ECO:0000256|RuleBase:RU361210}.			PTPA-type PPIase family	RPRC009227-RA;	4	27.9	30.518
R4G3E6	Putative nadh:ubiquinone oxidoreductase	electron transport chain [GO:0022900]	oxidoreductase activity, acting on NAD(P)H [GO:0016651]	GO:0016651; GO:0022900	21,568		oxidoreductase activity, acting on NAD(P)H [GO:0016651]; electron transport chain [GO:0022900]					RPRC008129-RA;	9	60.2	98.025
R4G3G5	Putative nitrophorin		histamine binding [GO:0051381]; nitric oxide binding [GO:0070026]	GO:0051381; GO:0070026	23,581		histamine binding [GO:0051381]; nitric oxide binding [GO:0070026]			SIGNAL 1..19; /evidence="ECO:0000256|SAM:SignalP"		RPRC000537-RA;	6	34.2	16.862
R4G3G8	Putative calcyclin-binding protein cacybp		S100 protein binding [GO:0044548]; tubulin binding [GO:0015631]; ubiquitin protein ligase binding [GO:0031625]	GO:0015631; GO:0031625; GO:0044548	25,847		S100 protein binding [GO:0044548]; tubulin binding [GO:0015631]; ubiquitin protein ligase binding [GO:0031625]					RPRC002667-RA;	2	9.7	4.8754
R4G3H2	Putative exosome complex exonuclease rrp41		exonuclease activity [GO:0004527]	GO:0004527	27,473		exonuclease activity [GO:0004527]					RPRC006972-RA;	10	40.8	44.078
R4G3H7	Folate gamma-glutamyl hydrolase (EC 3.4.19.9)		gamma-glutamyl-peptidase activity [GO:0034722]	GO:0034722	36,507		gamma-glutamyl-peptidase activity [GO:0034722]			SIGNAL 1..26; /evidence="ECO:0000256|SAM:SignalP"		RPRC004251-RA;	21	62.6	73.049
R4G3I8	Putative galactokinase	galactose metabolic process [GO:0006012]	ATP binding [GO:0005524]; galactokinase activity [GO:0004335]; galactose binding [GO:0005534]	GO:0004335; GO:0005524; GO:0005534; GO:0005737; GO:0006012	44,151	cytoplasm [GO:0005737]	cytoplasm [GO:0005737]; ATP binding [GO:0005524]; galactokinase activity [GO:0004335]; galactose binding [GO:0005534]; galactose metabolic process [GO:0006012]					RPRC003335-RA;	12	64.6	59.619
R4G3J1	Putative prefoldin subunit	protein folding [GO:0006457]	unfolded protein binding [GO:0051082]	GO:0006457; GO:0016272; GO:0051082	18,381	prefoldin complex [GO:0016272]	prefoldin complex [GO:0016272]; unfolded protein binding [GO:0051082]; protein folding [GO:0006457]					RPRC008277-RA;	10	23.1	20.222
R4G3J4	Putative alpha-l-fucosidase	fucose metabolic process [GO:0006004]	alpha-L-fucosidase activity [GO:0004560]	GO:0004560; GO:0006004	54,566		alpha-L-fucosidase activity [GO:0004560]; fucose metabolic process [GO:0006004]			SIGNAL 1..15; /evidence="ECO:0000256|SAM:SignalP"	Glycosyl hydrolase 29 family	RPRC007504-RA;	4	18.6	17.215
R4G3K4	Putative hsp70-binding protein				38,189							RPRC002729-RA;	20	55.1	178.17
R4G3K8	CHK domain-containing protein				47,766							RPRC000620-RA;	3	25.2	28.189
R4G3L6	Small nuclear ribonucleoprotein Sm D3 (Sm-D3) (snRNP core protein D3)	spliceosomal snRNP assembly [GO:0000387]		GO:0000387; GO:0005681	14,730	spliceosomal complex [GO:0005681]	spliceosomal complex [GO:0005681]; spliceosomal snRNP assembly [GO:0000387]	SUBCELLULAR LOCATION: Nucleus {ECO:0000256|RuleBase:RU365050}.			SnRNP core protein family	RPRC006359-RA;	6	30.6	10.651
R4G3M6	Putative glutamate--cysteine ligase regulatory subunit	glutathione biosynthetic process [GO:0006750]	glutamate-cysteine ligase catalytic subunit binding [GO:0035226]; ligase activity [GO:0016874]	GO:0006750; GO:0016874; GO:0035226	27,420		glutamate-cysteine ligase catalytic subunit binding [GO:0035226]; ligase activity [GO:0016874]; glutathione biosynthetic process [GO:0006750]					RPRC010810-RA;	8	50.4	112.24
R4G3M9	Putative cop9 signalosome	COP9 signalosome assembly [GO:0010387]		GO:0008180; GO:0010387	29,856	COP9 signalosome [GO:0008180]	COP9 signalosome [GO:0008180]; COP9 signalosome assembly [GO:0010387]					RPRC003455-RA;	12	37.3	115.37
R4G3P3	Uncharacterized protein				43,555							RPRC007817-RA;	10	25.7	19.081
R4G3Q1	Putative major sperm protein			GO:0016021	58,251	integral component of membrane [GO:0016021]	integral component of membrane [GO:0016021]					RPRC008348-RA;	2	58.4	77.468
R4G3Q5	Dynein light chain	microtubule-based process [GO:0007017]	motor activity [GO:0003774]	GO:0003774; GO:0005737; GO:0005874; GO:0007017; GO:0030286	10,360	cytoplasm [GO:0005737]; dynein complex [GO:0030286]; microtubule [GO:0005874]	cytoplasm [GO:0005737]; dynein complex [GO:0030286]; microtubule [GO:0005874]; motor activity [GO:0003774]; microtubule-based process [GO:0007017]	SUBCELLULAR LOCATION: Cytoplasm, cytoskeleton {ECO:0000256|RuleBase:RU365010}.			Dynein light chain family	RPRC013227-RA;	6	42.6	48.655
R4G3R0	Putative translation initiation inhibitor				14,474							RPRC014015-RA;	9	51.7	71.514
R4G3S8	Glutathione S-transferase, sigma class (GSTs4) (Putative glutathione s-transferase)		transferase activity [GO:0016740]	GO:0016740	23,837		transferase activity [GO:0016740]					RPRC007353-RA;	16	79.4	236.19
R4G3T5	Putative phosphoserine phosphatase	L-serine biosynthetic process [GO:0006564]	phosphoserine phosphatase activity [GO:0004647]	GO:0004647; GO:0006564	24,717		phosphoserine phosphatase activity [GO:0004647]; L-serine biosynthetic process [GO:0006564]					RPRC003241-RA;	4	16.5	5.524
R4G3T6	Uncharacterized protein				26,629							RPRC013565-RA;	9	51	35.251
R4G3U3	Putative tumor protein d52 family				23,290							RPRC004189-RA;	4	25	22.271
R4G3U5	Putative ngg1-interacting factor 3 protein nif3l1				31,567							RPRC004271-RA;	8	38.5	159.81
R4G3V0	Putative rna-binding protein musashi/mrna cleavage and polyadenylation factor i complex		mRNA binding [GO:0003729]	GO:0003729	28,764		mRNA binding [GO:0003729]					RPRC007924-RA;	19	80.4	194.9
R4G3V1	Putative 26s proteasome regulatory complex			GO:0005838	35,358	proteasome regulatory particle [GO:0005838]	proteasome regulatory particle [GO:0005838]					RPRC007726-RA;	4	51.2	13.194
R4G3W6	Cytochrome c oxidase subunit			GO:0005739	9,826	mitochondrion [GO:0005739]	mitochondrion [GO:0005739]					RPRC010093-RA;RPRC010094-RA;	13	79.5	215.73
R4G3X6	Uncharacterized protein				23,703							RPRC008017-RA;	18	78.5	202.13
T1HYL8	GST N-terminal domain-containing protein				11,583							RPRC009138-RA;	8	41.7	49.61
R4G3Y8	Eukaryotic translation initiation factor 3 subunit H (eIF3h)	formation of cytoplasmic translation initiation complex [GO:0001732]	translation initiation factor activity [GO:0003743]	GO:0001732; GO:0003743; GO:0005852; GO:0016282; GO:0033290	37,842	eukaryotic 43S preinitiation complex [GO:0016282]; eukaryotic 48S preinitiation complex [GO:0033290]; eukaryotic translation initiation factor 3 complex [GO:0005852]	eukaryotic 43S preinitiation complex [GO:0016282]; eukaryotic 48S preinitiation complex [GO:0033290]; eukaryotic translation initiation factor 3 complex [GO:0005852]; translation initiation factor activity [GO:0003743]; formation of cytoplasmic translation initiation complex [GO:0001732]	SUBCELLULAR LOCATION: Cytoplasm {ECO:0000256|HAMAP-Rule:MF_03007}.			EIF-3 subunit H family	RPRC013955-RA;	5	54.5	47.357
R4G3Z1	V-type proton ATPase subunit F		proton-transporting ATPase activity, rotational mechanism [GO:0046961]	GO:0033180; GO:0046961	13,773	proton-transporting V-type ATPase, V1 domain [GO:0033180]	proton-transporting V-type ATPase, V1 domain [GO:0033180]; proton-transporting ATPase activity, rotational mechanism [GO:0046961]				V-ATPase F subunit family	RPRC002938-RA;	9	27.3	37.744
R4G3Z4	Succinate--CoA ligase [GDP-forming] subunit beta, mitochondrial (EC 6.2.1.4) (GTP-specific succinyl-CoA synthetase subunit beta) (G-SCS) (GTPSCS) (Succinyl-CoA synthetase beta-G chain) (SCS-betaG)	succinyl-CoA metabolic process [GO:0006104]; tricarboxylic acid cycle [GO:0006099]	ATP binding [GO:0005524]; GTP binding [GO:0005525]; magnesium ion binding [GO:0000287]; succinate-CoA ligase (ADP-forming) activity [GO:0004775]; succinate-CoA ligase (GDP-forming) activity [GO:0004776]	GO:0000287; GO:0004775; GO:0004776; GO:0005524; GO:0005525; GO:0005739; GO:0006099; GO:0006104	47,350	mitochondrion [GO:0005739]	mitochondrion [GO:0005739]; ATP binding [GO:0005524]; GTP binding [GO:0005525]; magnesium ion binding [GO:0000287]; succinate-CoA ligase (ADP-forming) activity [GO:0004775]; succinate-CoA ligase (GDP-forming) activity [GO:0004776]; succinyl-CoA metabolic process [GO:0006104]; tricarboxylic acid cycle [GO:0006099]	SUBCELLULAR LOCATION: Mitochondrion {ECO:0000256|HAMAP-Rule:MF_03221}.			Succinate/malate CoA ligase beta subunit family, GTP-specific subunit beta subfamily	RPRC011046-RA;	8	44.1	14.449
R4G3Z7	40S ribosomal protein S16 (Putative 40s ribosomal protein s16)	translation [GO:0006412]	structural constituent of ribosome [GO:0003735]	GO:0003735; GO:0005840; GO:0006412	17,360	ribosome [GO:0005840]	ribosome [GO:0005840]; structural constituent of ribosome [GO:0003735]; translation [GO:0006412]				Universal ribosomal protein uS9 family	RPRC013167-RA;	16	44.4	143.74
R4G3Z8	Putative medium chain acyl-coa dehydrogenase mcad		acyl-CoA dehydrogenase activity [GO:0003995]; flavin adenine dinucleotide binding [GO:0050660]	GO:0003995; GO:0050660	45,792		acyl-CoA dehydrogenase activity [GO:0003995]; flavin adenine dinucleotide binding [GO:0050660]				Acyl-CoA dehydrogenase family	RPRC004622-RA;	7	51.9	63.347
R4G3Z9	Putative s10e ribosomal protein			GO:0005840	18,198	ribosome [GO:0005840]	ribosome [GO:0005840]					RPRC009198-RA;	20	52.3	143.96
R4G400	Tyrosine aminotransferase (TAT) (EC 2.6.1.5)	biosynthetic process [GO:0009058]; L-phenylalanine catabolic process [GO:0006559]	L-tyrosine:2-oxoglutarate aminotransferase activity [GO:0004838]; pyridoxal phosphate binding [GO:0030170]	GO:0004838; GO:0006559; GO:0009058; GO:0030170	49,056		L-tyrosine:2-oxoglutarate aminotransferase activity [GO:0004838]; pyridoxal phosphate binding [GO:0030170]; biosynthetic process [GO:0009058]; L-phenylalanine catabolic process [GO:0006559]				Class-I pyridoxal-phosphate-dependent aminotransferase family	RPRC000370-RA;	42	62.8	323.31
R4G408	Aconitate hydratase, mitochondrial (Aconitase) (EC 4.2.1.-)	tricarboxylic acid cycle [GO:0006099]	4 iron, 4 sulfur cluster binding [GO:0051539]; aconitate hydratase activity [GO:0003994]; metal ion binding [GO:0046872]	GO:0003994; GO:0005739; GO:0006099; GO:0046872; GO:0051539	84,819	mitochondrion [GO:0005739]	mitochondrion [GO:0005739]; 4 iron, 4 sulfur cluster binding [GO:0051539]; aconitate hydratase activity [GO:0003994]; metal ion binding [GO:0046872]; tricarboxylic acid cycle [GO:0006099]	SUBCELLULAR LOCATION: Mitochondrion {ECO:0000256|RuleBase:RU362107}.			Aconitase/IPM isomerase family	RPRC012271-RA;	11	63.4	145.39
R4G414	40S ribosomal protein S12	translation [GO:0006412]	structural constituent of ribosome [GO:0003735]	GO:0003735; GO:0005840; GO:0006412	14,651	ribosome [GO:0005840]	ribosome [GO:0005840]; structural constituent of ribosome [GO:0003735]; translation [GO:0006412]				Eukaryotic ribosomal protein eS12 family	RPRC013169-RA;	5	32.8	55.185
R4G420	Putative density-regulated protein related to translation initiation factor 1 eif-1/sui1		translation initiation factor activity [GO:0003743]	GO:0003743	19,072		translation initiation factor activity [GO:0003743]					RPRC004391-RA;	4	17.3	10.29
R4G425	Defective in cullin neddylation protein				30,499							RPRC015056-RA;	9	63.5	196.36
R4G430	Putative crotonase/enoyl-coenzyme a coa hydratase superfamily		catalytic activity [GO:0003824]	GO:0003824	30,642		catalytic activity [GO:0003824]					RPRC002850-RA;	18	72.4	323.31
R4G433	S-formylglutathione hydrolase (EC 3.1.2.12)	formaldehyde catabolic process [GO:0046294]	carboxylic ester hydrolase activity [GO:0052689]; S-formylglutathione hydrolase activity [GO:0018738]	GO:0005737; GO:0018738; GO:0046294; GO:0052689	31,878	cytoplasm [GO:0005737]	cytoplasm [GO:0005737]; carboxylic ester hydrolase activity [GO:0052689]; S-formylglutathione hydrolase activity [GO:0018738]; formaldehyde catabolic process [GO:0046294]	SUBCELLULAR LOCATION: Cytoplasm {ECO:0000256|RuleBase:RU363068}.			Esterase D family	RPRC011182-RA;	12	52.1	78.356
R4G435	Anamorsin homolog (Fe-S cluster assembly protein DRE2 homolog)	iron-sulfur cluster assembly [GO:0016226]	2 iron, 2 sulfur cluster binding [GO:0051537]; 4 iron, 4 sulfur cluster binding [GO:0051539]; electron transfer activity [GO:0009055]; metal ion binding [GO:0046872]	GO:0005758; GO:0009055; GO:0016226; GO:0046872; GO:0051537; GO:0051539	31,543	mitochondrial intermembrane space [GO:0005758]	mitochondrial intermembrane space [GO:0005758]; 2 iron, 2 sulfur cluster binding [GO:0051537]; 4 iron, 4 sulfur cluster binding [GO:0051539]; electron transfer activity [GO:0009055]; metal ion binding [GO:0046872]; iron-sulfur cluster assembly [GO:0016226]	SUBCELLULAR LOCATION: Cytoplasm {ECO:0000256|HAMAP-Rule:MF_03115}. Mitochondrion intermembrane space {ECO:0000256|HAMAP-Rule:MF_03115, ECO:0000256|SAAS:SAAS00563793}.			Anamorsin family	RPRC002849-RA;	13	52.5	117.48
R4G448	Putative fumarylacetoacetate hydralase		catalytic activity [GO:0003824]	GO:0003824	37,550		catalytic activity [GO:0003824]					RPRC002807-RA;	6	20.6	16.234
R4G461	Putative cop9 signalosome	protein deneddylation [GO:0000338]		GO:0000338; GO:0008180	54,041	COP9 signalosome [GO:0008180]	COP9 signalosome [GO:0008180]; protein deneddylation [GO:0000338]					RPRC005957-RA;	6	17	89.158
R4G468	Putative acyl-coa dehydrogenase		flavin adenine dinucleotide binding [GO:0050660]; oxidoreductase activity, acting on the CH-CH group of donors [GO:0016627]	GO:0016627; GO:0050660	46,417		flavin adenine dinucleotide binding [GO:0050660]; oxidoreductase activity, acting on the CH-CH group of donors [GO:0016627]				Acyl-CoA dehydrogenase family	RPRC009424-RA;	7	52	16.186
R4G474	Putative prefoldin subunit 1	protein folding [GO:0006457]	unfolded protein binding [GO:0051082]	GO:0006457; GO:0016272; GO:0051082	14,569	prefoldin complex [GO:0016272]	prefoldin complex [GO:0016272]; unfolded protein binding [GO:0051082]; protein folding [GO:0006457]					RPRC009360-RA;	21	57.3	143.07
R4G476	Putative 26s proteasome non-atpase regulatory subunit			GO:0000502	53,193	proteasome complex [GO:0000502]	proteasome complex [GO:0000502]					RPRC014428-RA;	15	46.5	323.31
R4G478	Amine oxidase (EC 1.4.3.-)		oxidoreductase activity [GO:0016491]	GO:0016491	54,908		oxidoreductase activity [GO:0016491]				Flavin monoamine oxidase family	RPRC002359-RA;	3	39.5	128.41
R4G480	Uncharacterized protein				15,173							RPRC007383-RA;	32	69	277.8
R4G481	Putative chaperonin complex component	protein folding [GO:0006457]	ATP binding [GO:0005524]; unfolded protein binding [GO:0051082]	GO:0005524; GO:0005737; GO:0006457; GO:0051082	59,306	cytoplasm [GO:0005737]	cytoplasm [GO:0005737]; ATP binding [GO:0005524]; unfolded protein binding [GO:0051082]; protein folding [GO:0006457]	SUBCELLULAR LOCATION: Cytoplasm {ECO:0000256|SAAS:SAAS00901396}.			TCP-1 chaperonin family	RPRC013014-RA;	45	63.5	323.31
R4G483	Putative radixin length		actin binding [GO:0003779]	GO:0003779; GO:0005856	68,542	cytoskeleton [GO:0005856]	cytoskeleton [GO:0005856]; actin binding [GO:0003779]					RPRC004089-RA;	7	81.8	78.702
R4G4A6	Putative translation initiation factor 1		translation initiation factor activity [GO:0003743]	GO:0003743	12,402		translation initiation factor activity [GO:0003743]					RPRC002700-RA;	6	30.4	97.292
R4G4A7	Putative sugar phosphatase had superfamily		phosphatase activity [GO:0016791]	GO:0016791	28,563		phosphatase activity [GO:0016791]					RPRC004470-RA;	5	38.3	109.25
R4G4B9	Putative ribosomal protein l40	translation [GO:0006412]	structural constituent of ribosome [GO:0003735]	GO:0003735; GO:0005840; GO:0006412	14,729	ribosome [GO:0005840]	ribosome [GO:0005840]; structural constituent of ribosome [GO:0003735]; translation [GO:0006412]					RPRC014620-RA;	7	35.2	40.237
R4G4C2	Mitogen-activated protein kinase (EC 2.7.11.24)		ATP binding [GO:0005524]; MAP kinase activity [GO:0004707]	GO:0004707; GO:0005524	41,256		ATP binding [GO:0005524]; MAP kinase activity [GO:0004707]					RPRC003276-RA;	5	57.3	51.285
R4G4C3	40S ribosomal protein S17 (Putative 40s ribosomal protein s17)	translation [GO:0006412]	structural constituent of ribosome [GO:0003735]	GO:0003735; GO:0005840; GO:0006412	15,379	ribosome [GO:0005840]	ribosome [GO:0005840]; structural constituent of ribosome [GO:0003735]; translation [GO:0006412]					RPRC002470-RA;	36	89.3	323.31
R4G4C9	Homogentisate 1,2-dioxygenase (EC 1.13.11.5) (Putative gentisate 1,2-dioxygenase)	L-phenylalanine catabolic process [GO:0006559]; tyrosine metabolic process [GO:0006570]	homogentisate 1,2-dioxygenase activity [GO:0004411]	GO:0004411; GO:0006559; GO:0006570	51,104		homogentisate 1,2-dioxygenase activity [GO:0004411]; L-phenylalanine catabolic process [GO:0006559]; tyrosine metabolic process [GO:0006570]					RPRC007572-RA;	3	30.7	28.897
R4G4D0	Putative gtpase rab2		GTPase activity [GO:0003924]; GTP binding [GO:0005525]	GO:0003924; GO:0005525	21,035		GTP binding [GO:0005525]; GTPase activity [GO:0003924]					RPRC009576-RA;	22	64	269.68
R4G4D5	Putative thioredoxin reductase	cell redox homeostasis [GO:0045454]	electron transfer activity [GO:0009055]; flavin adenine dinucleotide binding [GO:0050660]; protein disulfide oxidoreductase activity [GO:0015035]; thioredoxin-disulfide reductase activity [GO:0004791]	GO:0004791; GO:0005623; GO:0009055; GO:0015035; GO:0045454; GO:0050660	65,336	cell [GO:0005623]	cell [GO:0005623]; electron transfer activity [GO:0009055]; flavin adenine dinucleotide binding [GO:0050660]; protein disulfide oxidoreductase activity [GO:0015035]; thioredoxin-disulfide reductase activity [GO:0004791]; cell redox homeostasis [GO:0045454]				Class-I pyridine nucleotide-disulfide oxidoreductase family	RPRC014349-RA;	7	76.4	15.925
R4G4D7	Putative mitochondrial inner membrane protein translocase	chaperone-mediated protein transport [GO:0072321]	metal ion binding [GO:0046872]	GO:0005758; GO:0046872; GO:0072321	10,146	mitochondrial intermembrane space [GO:0005758]	mitochondrial intermembrane space [GO:0005758]; metal ion binding [GO:0046872]; chaperone-mediated protein transport [GO:0072321]				Small Tim family	RPRC009350-RA;	7	40.3	10.749
R4G4E0	Putative 60s ribosomal protein l26	translation [GO:0006412]	structural constituent of ribosome [GO:0003735]	GO:0003735; GO:0006412; GO:0015934	17,349	large ribosomal subunit [GO:0015934]	large ribosomal subunit [GO:0015934]; structural constituent of ribosome [GO:0003735]; translation [GO:0006412]					RPRC010192-RA;	7	49	100.23
R4G4E4	Putative 40s ribosomal protein s14	translation [GO:0006412]	structural constituent of ribosome [GO:0003735]	GO:0003735; GO:0005840; GO:0006412	16,251	ribosome [GO:0005840]	ribosome [GO:0005840]; structural constituent of ribosome [GO:0003735]; translation [GO:0006412]				Universal ribosomal protein uS11 family	RPRC012725-RA;	4	29.5	7.2397
R4G4E5	Putative ribosomal protein l31e	translation [GO:0006412]	structural constituent of ribosome [GO:0003735]	GO:0003735; GO:0005840; GO:0006412	15,132	ribosome [GO:0005840]	ribosome [GO:0005840]; structural constituent of ribosome [GO:0003735]; translation [GO:0006412]					RPRC002544-RA;	4	17.9	4.9418
R4G4F4	Putative dihydrofolate reductase	glycine biosynthetic process [GO:0006545]; tetrahydrofolate biosynthetic process [GO:0046654]	dihydrofolate reductase activity [GO:0004146]; NADP binding [GO:0050661]	GO:0004146; GO:0006545; GO:0046654; GO:0050661	21,057		dihydrofolate reductase activity [GO:0004146]; NADP binding [GO:0050661]; glycine biosynthetic process [GO:0006545]; tetrahydrofolate biosynthetic process [GO:0046654]				Dihydrofolate reductase family	RPRC013989-RA;	6	43.8	45.187
R4G4F5	Putative scf ubiquitin ligase	ubiquitin-dependent protein catabolic process [GO:0006511]	ligase activity [GO:0016874]	GO:0006511; GO:0016874	18,502		ligase activity [GO:0016874]; ubiquitin-dependent protein catabolic process [GO:0006511]				SKP1 family	RPRC011803-RA;	3	13.6	4.1142
R4G4G5	60S ribosomal protein L18a	translation [GO:0006412]	structural constituent of ribosome [GO:0003735]	GO:0003735; GO:0005840; GO:0006412	20,972	ribosome [GO:0005840]	ribosome [GO:0005840]; structural constituent of ribosome [GO:0003735]; translation [GO:0006412]				Eukaryotic ribosomal protein eL20 family	RPRC013851-RA;	10	51	65.805
R4G4H0	Putative dehydrogenase				27,673						Short-chain dehydrogenases/reductases (SDR) family	RPRC014554-RA;	13	47.2	37.171
R4G4H4	Putative phosphatidylinositol transfer protein sec14				33,769							RPRC007725-RA;	15	54.8	171.25
R4G4H5	60S ribosomal protein L5 (Putative ribosomal protein l5)	translation [GO:0006412]	5S rRNA binding [GO:0008097]; structural constituent of ribosome [GO:0003735]	GO:0003735; GO:0005840; GO:0006412; GO:0008097	34,437	ribosome [GO:0005840]	ribosome [GO:0005840]; 5S rRNA binding [GO:0008097]; structural constituent of ribosome [GO:0003735]; translation [GO:0006412]					RPRC012633-RA;	10	50.5	40.597
R4G4H7	Putative ras-related gtpase	Rap protein signal transduction [GO:0032486]	GTPase activity [GO:0003924]; GTP binding [GO:0005525]	GO:0003924; GO:0005525; GO:0016020; GO:0032486	20,870	membrane [GO:0016020]	membrane [GO:0016020]; GTP binding [GO:0005525]; GTPase activity [GO:0003924]; Rap protein signal transduction [GO:0032486]					RPRC012940-RA;	6	27.6	23.791
R4G4I0	Cytosolic Fe-S cluster assembly factor NUBP1 homolog	iron-sulfur cluster assembly [GO:0016226]	4 iron, 4 sulfur cluster binding [GO:0051539]; ATP binding [GO:0005524]; metal ion binding [GO:0046872]	GO:0005524; GO:0005737; GO:0016226; GO:0046872; GO:0051539	33,252	cytoplasm [GO:0005737]	cytoplasm [GO:0005737]; 4 iron, 4 sulfur cluster binding [GO:0051539]; ATP binding [GO:0005524]; metal ion binding [GO:0046872]; iron-sulfur cluster assembly [GO:0016226]	SUBCELLULAR LOCATION: Cytoplasm {ECO:0000256|HAMAP-Rule:MF_03038}.			Mrp/NBP35 ATP-binding proteins family, NUBP1/NBP35 subfamily	RPRC003122-RA;	23	72.4	174.12
R4G4I1	Annexin		calcium-dependent phospholipid binding [GO:0005544]; calcium ion binding [GO:0005509]	GO:0005509; GO:0005544	35,787		calcium ion binding [GO:0005509]; calcium-dependent phospholipid binding [GO:0005544]				Annexin family	RPRC011897-RA;	8	31.1	51.456
R4G4J3	Eukaryotic translation initiation factor 3 subunit M (eIF3m)	formation of cytoplasmic translation initiation complex [GO:0001732]	translation initiation factor activity [GO:0003743]	GO:0001732; GO:0003743; GO:0016282; GO:0033290; GO:0071541	44,299	eukaryotic 43S preinitiation complex [GO:0016282]; eukaryotic 48S preinitiation complex [GO:0033290]; eukaryotic translation initiation factor 3 complex, eIF3m [GO:0071541]	eukaryotic 43S preinitiation complex [GO:0016282]; eukaryotic 48S preinitiation complex [GO:0033290]; eukaryotic translation initiation factor 3 complex, eIF3m [GO:0071541]; translation initiation factor activity [GO:0003743]; formation of cytoplasmic translation initiation complex [GO:0001732]	SUBCELLULAR LOCATION: Cytoplasm {ECO:0000256|HAMAP-Rule:MF_03012}.			EIF-3 subunit M family	RPRC009587-RA;	8	47.6	28.913
R4G4K0	Putative atp synthase oligomycin sensitivity conferral protein	ATP synthesis coupled proton transport [GO:0015986]	proton-transporting ATP synthase activity, rotational mechanism [GO:0046933]	GO:0015986; GO:0046933	22,652		proton-transporting ATP synthase activity, rotational mechanism [GO:0046933]; ATP synthesis coupled proton transport [GO:0015986]					RPRC005917-RA;	5	11	40.641
R4G4K1	Epoxide hydrolase (EC 3.3.2.9)	aromatic compound catabolic process [GO:0019439]	cis-stilbene-oxide hydrolase activity [GO:0033961]	GO:0005789; GO:0016021; GO:0019439; GO:0033961	52,522	endoplasmic reticulum membrane [GO:0005789]; integral component of membrane [GO:0016021]	endoplasmic reticulum membrane [GO:0005789]; integral component of membrane [GO:0016021]; cis-stilbene-oxide hydrolase activity [GO:0033961]; aromatic compound catabolic process [GO:0019439]	SUBCELLULAR LOCATION: Endoplasmic reticulum membrane {ECO:0000256|PIRNR:PIRNR001112}.			Peptidase S33 family	RPRC009604-RA;	7	39.7	109.57
R4G4K2	Putative rab6 length		GTPase activity [GO:0003924]; GTP binding [GO:0005525]	GO:0003924; GO:0005525	23,599		GTP binding [GO:0005525]; GTPase activity [GO:0003924]					RPRC007358-RA;	22	51.3	198.77
R4G4K3	Putative beta-glucosidase	carbohydrate metabolic process [GO:0005975]	hydrolase activity, hydrolyzing O-glycosyl compounds [GO:0004553]	GO:0004553; GO:0005975	54,597		hydrolase activity, hydrolyzing O-glycosyl compounds [GO:0004553]; carbohydrate metabolic process [GO:0005975]				Glycosyl hydrolase 1 family	RPRC009516-RA;	4	21.5	7.0585
R4G4K6	Putative rab-protein 14	defense response to bacterium [GO:0042742]; endocytic recycling [GO:0032456]; Golgi to endosome transport [GO:0006895]; phagosome maturation [GO:0090382]	GTPase activity [GO:0003924]; GTP binding [GO:0005525]	GO:0003924; GO:0005525; GO:0005802; GO:0005829; GO:0006895; GO:0032456; GO:0042742; GO:0045335; GO:0055037; GO:0090382	24,079	cytosol [GO:0005829]; phagocytic vesicle [GO:0045335]; recycling endosome [GO:0055037]; trans-Golgi network [GO:0005802]	cytosol [GO:0005829]; phagocytic vesicle [GO:0045335]; recycling endosome [GO:0055037]; trans-Golgi network [GO:0005802]; GTP binding [GO:0005525]; GTPase activity [GO:0003924]; defense response to bacterium [GO:0042742]; endocytic recycling [GO:0032456]; Golgi to endosome transport [GO:0006895]; phagosome maturation [GO:0090382]					RPRC015391-RA;	8	47	108.64
R4G4K8	Putative gtpase		GTPase activity [GO:0003924]; GTP binding [GO:0005525]	GO:0003924; GO:0005525	24,406		GTP binding [GO:0005525]; GTPase activity [GO:0003924]					RPRC007838-RA;	7	56.2	240.74
R4G4L2	Uncharacterized protein	vacuolar transport [GO:0007034]		GO:0007034	24,464		vacuolar transport [GO:0007034]					RPRC005138-RA;	4	24.8	15.174
R4G4L4	Ferritin (EC 1.16.3.1)	cellular iron ion homeostasis [GO:0006879]; iron ion transport [GO:0006826]	ferric iron binding [GO:0008199]; ferroxidase activity [GO:0004322]	GO:0004322; GO:0005623; GO:0006826; GO:0006879; GO:0008199	25,497	cell [GO:0005623]	cell [GO:0005623]; ferric iron binding [GO:0008199]; ferroxidase activity [GO:0004322]; cellular iron ion homeostasis [GO:0006879]; iron ion transport [GO:0006826]			SIGNAL 1..17; /evidence="ECO:0000256|SAM:SignalP"	Ferritin family	RPRC009258-RA;	4	40.8	6.5621
R4G4L5	Putative mitochondrial import inner membrane translocase subunit tim10	protein insertion into mitochondrial inner membrane [GO:0045039]	metal ion binding [GO:0046872]	GO:0042719; GO:0045039; GO:0046872	11,162	mitochondrial intermembrane space protein transporter complex [GO:0042719]	mitochondrial intermembrane space protein transporter complex [GO:0042719]; metal ion binding [GO:0046872]; protein insertion into mitochondrial inner membrane [GO:0045039]					RPRC005375-RA;	5	26.9	5.5463
R4G4L6	Putative ribosomal subunit l34	translation [GO:0006412]	structural constituent of ribosome [GO:0003735]	GO:0003735; GO:0005840; GO:0006412	14,104	ribosome [GO:0005840]	ribosome [GO:0005840]; structural constituent of ribosome [GO:0003735]; translation [GO:0006412]					RPRC013786-RA;	4	23.8	4.1657
R4G4M3	Putative conserved phosducin-like protein				27,130							RPRC012095-RA;	15	70.7	130.32
R4G4M8	Proteasome subunit alpha type (EC 3.4.25.1)	proteasome-mediated ubiquitin-dependent protein catabolic process [GO:0043161]	threonine-type endopeptidase activity [GO:0004298]	GO:0004298; GO:0005634; GO:0005737; GO:0019773; GO:0043161	27,372	cytoplasm [GO:0005737]; nucleus [GO:0005634]; proteasome core complex, alpha-subunit complex [GO:0019773]	cytoplasm [GO:0005737]; nucleus [GO:0005634]; proteasome core complex, alpha-subunit complex [GO:0019773]; threonine-type endopeptidase activity [GO:0004298]; proteasome-mediated ubiquitin-dependent protein catabolic process [GO:0043161]	SUBCELLULAR LOCATION: Cytoplasm {ECO:0000256|RuleBase:RU000551}. Nucleus {ECO:0000256|RuleBase:RU000551, ECO:0000256|SAAS:SAAS00594407}.			Peptidase T1A family	RPRC006893-RA;	3	23.1	8.3202
R4G4N0	Putative 60s ribosomal protein	translation [GO:0006412]	structural constituent of ribosome [GO:0003735]	GO:0003735; GO:0005840; GO:0006412	18,853	ribosome [GO:0005840]	ribosome [GO:0005840]; structural constituent of ribosome [GO:0003735]; translation [GO:0006412]					RPRC005389-RA;	13	86.4	98.115
R4G4P2	Proteasome subunit beta (EC 3.4.25.1)	proteolysis involved in cellular protein catabolic process [GO:0051603]	threonine-type endopeptidase activity [GO:0004298]	GO:0004298; GO:0005634; GO:0005737; GO:0005839; GO:0051603	23,408	cytoplasm [GO:0005737]; nucleus [GO:0005634]; proteasome core complex [GO:0005839]	cytoplasm [GO:0005737]; nucleus [GO:0005634]; proteasome core complex [GO:0005839]; threonine-type endopeptidase activity [GO:0004298]; proteolysis involved in cellular protein catabolic process [GO:0051603]	SUBCELLULAR LOCATION: Cytoplasm {ECO:0000256|RuleBase:RU004203}. Nucleus {ECO:0000256|RuleBase:RU004203}.			Peptidase T1B family	RPRC014045-RA;	11	44.4	32.167
R4G4P3	Inositol-1-monophosphatase (EC 3.1.3.25)	inositol biosynthetic process [GO:0006021]; inositol phosphate dephosphorylation [GO:0046855]; phosphatidylinositol phosphorylation [GO:0046854]	inositol monophosphate 1-phosphatase activity [GO:0008934]; inositol monophosphate 3-phosphatase activity [GO:0052832]; inositol monophosphate 4-phosphatase activity [GO:0052833]; metal ion binding [GO:0046872]	GO:0006021; GO:0008934; GO:0046854; GO:0046855; GO:0046872; GO:0052832; GO:0052833	30,414		inositol monophosphate 1-phosphatase activity [GO:0008934]; inositol monophosphate 3-phosphatase activity [GO:0052832]; inositol monophosphate 4-phosphatase activity [GO:0052833]; metal ion binding [GO:0046872]; inositol biosynthetic process [GO:0006021]; inositol phosphate dephosphorylation [GO:0046855]; phosphatidylinositol phosphorylation [GO:0046854]				Inositol monophosphatase superfamily	RPRC002662-RA;	9	29.8	35.959
R4G4P4	40S ribosomal protein S5 (Putative s5e ribosomal protein)	translation [GO:0006412]	structural constituent of ribosome [GO:0003735]	GO:0003735; GO:0006412; GO:0015935	24,307	small ribosomal subunit [GO:0015935]	small ribosomal subunit [GO:0015935]; structural constituent of ribosome [GO:0003735]; translation [GO:0006412]					RPRC010286-RA;	8	29.7	36.484
R4G4P5	Putative enoyl-coa isomerase		isomerase activity [GO:0016853]	GO:0016853	30,748		isomerase activity [GO:0016853]					RPRC005720-RA;	5	17.9	9.084
R4G4P7	Putative ribosomal protein l6	translation [GO:0006412]	structural constituent of ribosome [GO:0003735]	GO:0003735; GO:0005840; GO:0006412	32,434	ribosome [GO:0005840]	ribosome [GO:0005840]; structural constituent of ribosome [GO:0003735]; translation [GO:0006412]					RPRC006608-RA;	5	33.9	37.432
R4G4Q8	Putative vesicle coat complex copii	COPII-coated vesicle budding [GO:0090114]; positive regulation of TORC1 signaling [GO:1904263]; protein transport [GO:0015031]	structural molecule activity [GO:0005198]	GO:0000139; GO:0005198; GO:0015031; GO:0030127; GO:0090114; GO:1904263	31,843	COPII vesicle coat [GO:0030127]; Golgi membrane [GO:0000139]	COPII vesicle coat [GO:0030127]; Golgi membrane [GO:0000139]; structural molecule activity [GO:0005198]; COPII-coated vesicle budding [GO:0090114]; positive regulation of TORC1 signaling [GO:1904263]; protein transport [GO:0015031]				WD repeat SEC13 family	RPRC006996-RA;	17	70.8	169.91
R4G4R2	Guanine nucleotide-binding protein subunit beta-like protein (Putative receptor for activated protein kinase)		kinase activity [GO:0016301]	GO:0016301	35,847		kinase activity [GO:0016301]					RPRC007503-RA;	20	77.2	249.4
R4G4R4	Putative aldo-keto reductase		oxidoreductase activity [GO:0016491]	GO:0016491	34,161		oxidoreductase activity [GO:0016491]					RPRC009866-RA;	16	61.5	148.77
R4G4R6	Putative electron transfer flavoprotein		electron transfer activity [GO:0009055]; flavin adenine dinucleotide binding [GO:0050660]	GO:0009055; GO:0050660	34,423		electron transfer activity [GO:0009055]; flavin adenine dinucleotide binding [GO:0050660]					RPRC011302-RA;	4	16.6	8.7133
R4G4R8	Geranylgeranyl transferase type-2 subunit beta (EC 2.5.1.60)	protein geranylgeranylation [GO:0018344]	metal ion binding [GO:0046872]; Rab geranylgeranyltransferase activity [GO:0004663]	GO:0004663; GO:0005968; GO:0018344; GO:0046872	36,627	Rab-protein geranylgeranyltransferase complex [GO:0005968]	Rab-protein geranylgeranyltransferase complex [GO:0005968]; metal ion binding [GO:0046872]; Rab geranylgeranyltransferase activity [GO:0004663]; protein geranylgeranylation [GO:0018344]				Protein prenyltransferase subunit beta family	RPRC003558-RA;	9	29.1	68.497
R4G4S0	Putative ribosomal protein l23ae	translation [GO:0006412]	structural constituent of ribosome [GO:0003735]	GO:0003735; GO:0005840; GO:0006412	33,774	ribosome [GO:0005840]	ribosome [GO:0005840]; structural constituent of ribosome [GO:0003735]; translation [GO:0006412]				Universal ribosomal protein uL23 family	RPRC005724-RA;	7	27	29.642
R4G4S3	Putative molecular chaperone dnaj superfamily	protein folding [GO:0006457]	unfolded protein binding [GO:0051082]	GO:0006457; GO:0051082	38,895		unfolded protein binding [GO:0051082]; protein folding [GO:0006457]					RPRC009389-RA;	12	48	117.02
R4G4S7	Putative gdp-mannose pyrophosphorylase/mannose-1-phosphate guanylyltransferase	biosynthetic process [GO:0009058]	nucleotidyltransferase activity [GO:0016779]	GO:0009058; GO:0016779	40,661		nucleotidyltransferase activity [GO:0016779]; biosynthetic process [GO:0009058]					RPRC013905-RA;	11	38.7	45.185
R4G4T2	Mannose-6-phosphate isomerase (EC 5.3.1.8)	carbohydrate metabolic process [GO:0005975]; GDP-mannose biosynthetic process [GO:0009298]	mannose-6-phosphate isomerase activity [GO:0004476]; zinc ion binding [GO:0008270]	GO:0004476; GO:0005975; GO:0008270; GO:0009298	45,062		mannose-6-phosphate isomerase activity [GO:0004476]; zinc ion binding [GO:0008270]; carbohydrate metabolic process [GO:0005975]; GDP-mannose biosynthetic process [GO:0009298]				Mannose-6-phosphate isomerase type 1 family	RPRC014143-RA;	18	59.3	152.73
R4G4T7	Putative cop9 complex subunit			GO:0005737; GO:0008180	47,196	COP9 signalosome [GO:0008180]; cytoplasm [GO:0005737]	COP9 signalosome [GO:0008180]; cytoplasm [GO:0005737]	SUBCELLULAR LOCATION: Cytoplasm {ECO:0000256|SAAS:SAAS01184759}.				RPRC008678-RA;	20	66.4	164.81
R4G4U0	Aspartate aminotransferase (EC 2.6.1.1)	biosynthetic process [GO:0009058]; cellular amino acid metabolic process [GO:0006520]	L-aspartate:2-oxoglutarate aminotransferase activity [GO:0004069]; pyridoxal phosphate binding [GO:0030170]	GO:0004069; GO:0006520; GO:0009058; GO:0030170	46,844		L-aspartate:2-oxoglutarate aminotransferase activity [GO:0004069]; pyridoxal phosphate binding [GO:0030170]; biosynthetic process [GO:0009058]; cellular amino acid metabolic process [GO:0006520]					RPRC009777-RA;	27	75.9	323.31
R4G4U2	Putative enolase length	glycolytic process [GO:0006096]	magnesium ion binding [GO:0000287]; phosphopyruvate hydratase activity [GO:0004634]	GO:0000015; GO:0000287; GO:0004634; GO:0006096	46,906	phosphopyruvate hydratase complex [GO:0000015]	phosphopyruvate hydratase complex [GO:0000015]; magnesium ion binding [GO:0000287]; phosphopyruvate hydratase activity [GO:0004634]; glycolytic process [GO:0006096]					RPRC013484-RA;	5	19.3	32.649
R4G4U3	Putative ubiquinol cytochrome c reductase		catalytic activity [GO:0003824]; metal ion binding [GO:0046872]	GO:0003824; GO:0046872	46,817		catalytic activity [GO:0003824]; metal ion binding [GO:0046872]					RPRC005959-RA;	4	72.5	97.058
R4G4U5	Tubulin beta chain	microtubule-based process [GO:0007017]	GTPase activity [GO:0003924]; GTP binding [GO:0005525]; structural constituent of cytoskeleton [GO:0005200]	GO:0003924; GO:0005200; GO:0005525; GO:0005737; GO:0005874; GO:0007017	50,200	cytoplasm [GO:0005737]; microtubule [GO:0005874]	cytoplasm [GO:0005737]; microtubule [GO:0005874]; GTP binding [GO:0005525]; GTPase activity [GO:0003924]; structural constituent of cytoskeleton [GO:0005200]; microtubule-based process [GO:0007017]	SUBCELLULAR LOCATION: Cytoplasm, cytoskeleton {ECO:0000256|SAAS:SAAS00361597}.			Tubulin family	RPRC004762-RA;	15	42.3	149.32
R4G4U8	S-(hydroxymethyl)glutathione dehydrogenase (EC 1.1.1.284)	ethanol oxidation [GO:0006069]	S-(hydroxymethyl)glutathione dehydrogenase activity [GO:0051903]; zinc ion binding [GO:0008270]	GO:0006069; GO:0008270; GO:0051903	40,524		S-(hydroxymethyl)glutathione dehydrogenase activity [GO:0051903]; zinc ion binding [GO:0008270]; ethanol oxidation [GO:0006069]				Zinc-containing alcohol dehydrogenase family, Class-III subfamily	RPRC013817-RA;	12	38.2	98.587
R4G4U9	Putative mitochondrial processing peptidase beta subunit		metal ion binding [GO:0046872]; metalloendopeptidase activity [GO:0004222]	GO:0004222; GO:0046872	52,718		metal ion binding [GO:0046872]; metalloendopeptidase activity [GO:0004222]				Peptidase M16 family	RPRC004620-RA;	22	60.3	295.03
R4G4V3	Dihydrolipoyl dehydrogenase (EC 1.8.1.4)	cell redox homeostasis [GO:0045454]	dihydrolipoyl dehydrogenase activity [GO:0004148]; electron transfer activity [GO:0009055]; flavin adenine dinucleotide binding [GO:0050660]	GO:0004148; GO:0005623; GO:0009055; GO:0045454; GO:0050660	54,108	cell [GO:0005623]	cell [GO:0005623]; dihydrolipoyl dehydrogenase activity [GO:0004148]; electron transfer activity [GO:0009055]; flavin adenine dinucleotide binding [GO:0050660]; cell redox homeostasis [GO:0045454]				Class-I pyridine nucleotide-disulfide oxidoreductase family	RPRC014739-RA;	14	45	64.23
R4G4V4	Putative 26s proteasome non-atpase regulatory subunit		enzyme regulator activity [GO:0030234]	GO:0000502; GO:0030234	45,787	proteasome complex [GO:0000502]	proteasome complex [GO:0000502]; enzyme regulator activity [GO:0030234]					RPRC008740-RA;	21	62	123.89
R4G4V6	Putative 26s protease regulatory subunit 8 isoform 1	protein catabolic process [GO:0030163]	ATP binding [GO:0005524]; peptidase activity [GO:0008233]	GO:0005524; GO:0005737; GO:0008233; GO:0030163	46,202	cytoplasm [GO:0005737]	cytoplasm [GO:0005737]; ATP binding [GO:0005524]; peptidase activity [GO:0008233]; protein catabolic process [GO:0030163]				AAA ATPase family	RPRC014950-RA;	30	69.9	323.31
R4G4V8	Putative chaperonin subunit 6a zeta	protein folding [GO:0006457]	ATP binding [GO:0005524]; unfolded protein binding [GO:0051082]	GO:0005524; GO:0005737; GO:0006457; GO:0051082	58,288	cytoplasm [GO:0005737]	cytoplasm [GO:0005737]; ATP binding [GO:0005524]; unfolded protein binding [GO:0051082]; protein folding [GO:0006457]	SUBCELLULAR LOCATION: Cytoplasm {ECO:0000256|SAAS:SAAS00901396}.			TCP-1 chaperonin family	RPRC014718-RA;	27	55.9	175.44
R4G4W0	Putative t-complex protein 1 subunit theta	protein folding [GO:0006457]	ATP binding [GO:0005524]; unfolded protein binding [GO:0051082]	GO:0005524; GO:0005737; GO:0006457; GO:0051082	59,776	cytoplasm [GO:0005737]	cytoplasm [GO:0005737]; ATP binding [GO:0005524]; unfolded protein binding [GO:0051082]; protein folding [GO:0006457]	SUBCELLULAR LOCATION: Cytoplasm {ECO:0000256|SAAS:SAAS00901396}.			TCP-1 chaperonin family	RPRC012107-RA;	8	18.8	37.41
R4G4W4	Putative vesicle trafficking protein sly1 sec1 family	vesicle docking involved in exocytosis [GO:0006904]		GO:0006904	71,225		vesicle docking involved in exocytosis [GO:0006904]				STXBP/unc-18/SEC1 family	RPRC011754-RA;	31	66.4	316.42
R4G4W6	Eukaryotic translation initiation factor 3 subunit B (eIF3b) (Eukaryotic translation initiation factor 3 subunit 9)	formation of cytoplasmic translation initiation complex [GO:0001732]	translation initiation factor activity [GO:0003743]; translation initiation factor binding [GO:0031369]	GO:0001732; GO:0003743; GO:0005852; GO:0016282; GO:0031369; GO:0033290	81,342	eukaryotic 43S preinitiation complex [GO:0016282]; eukaryotic 48S preinitiation complex [GO:0033290]; eukaryotic translation initiation factor 3 complex [GO:0005852]	eukaryotic 43S preinitiation complex [GO:0016282]; eukaryotic 48S preinitiation complex [GO:0033290]; eukaryotic translation initiation factor 3 complex [GO:0005852]; translation initiation factor activity [GO:0003743]; translation initiation factor binding [GO:0031369]; formation of cytoplasmic translation initiation complex [GO:0001732]	SUBCELLULAR LOCATION: Cytoplasm {ECO:0000256|HAMAP-Rule:MF_03001, ECO:0000256|PIRNR:PIRNR036424, ECO:0000256|SAAS:SAAS00057041}.			EIF-3 subunit B family	RPRC014786-RA;	27	63.3	254.18
R4G4X2	Putative aicar transformylase/imp cyclohydrolase/methylglyoxal synthase	purine nucleotide biosynthetic process [GO:0006164]	IMP cyclohydrolase activity [GO:0003937]; phosphoribosylaminoimidazolecarboxamide formyltransferase activity [GO:0004643]	GO:0003937; GO:0004643; GO:0006164	64,953		IMP cyclohydrolase activity [GO:0003937]; phosphoribosylaminoimidazolecarboxamide formyltransferase activity [GO:0004643]; purine nucleotide biosynthetic process [GO:0006164]					RPRC005736-RA;	5	8.2	10.682
R4G4X4	Sphingomyelin phosphodiesterase (EC 3.1.4.12)	sphingomyelin catabolic process [GO:0006685]	hydrolase activity, acting on glycosyl bonds [GO:0016798]; metal ion binding [GO:0046872]; sphingomyelin phosphodiesterase activity [GO:0004767]	GO:0004767; GO:0006685; GO:0016798; GO:0046872	81,117		hydrolase activity, acting on glycosyl bonds [GO:0016798]; metal ion binding [GO:0046872]; sphingomyelin phosphodiesterase activity [GO:0004767]; sphingomyelin catabolic process [GO:0006685]			SIGNAL 1..26; /evidence="ECO:0000256|SAM:SignalP"	Acid sphingomyelinase family	RPRC004193-RA;	3	65.5	29.563
R4G4Y3	Putative heat shock factor binding protein		transcription corepressor activity [GO:0003714]	GO:0003714	9,556		transcription corepressor activity [GO:0003714]					RPRC007326-RA;	4	22.2	5.9094
R4G4Z4	Putative salivary lipocalin	evasion or tolerance of host defenses [GO:0030682]		GO:0030682	24,541		evasion or tolerance of host defenses [GO:0030682]			SIGNAL 1..20; /evidence="ECO:0000256|SAM:SignalP"		RPRC015420-RA;	6	47.9	29.605
R4G4Z9	Putative ribosomal protein l23	translation [GO:0006412]	structural constituent of ribosome [GO:0003735]	GO:0003735; GO:0005840; GO:0006412	14,807	ribosome [GO:0005840]	ribosome [GO:0005840]; structural constituent of ribosome [GO:0003735]; translation [GO:0006412]				Universal ribosomal protein uL14 family	RPRC003510-RA;	9	71.4	126.25
R4G508	Profilin		actin binding [GO:0003779]	GO:0003779; GO:0005856	13,801	cytoskeleton [GO:0005856]	cytoskeleton [GO:0005856]; actin binding [GO:0003779]				Profilin family	RPRC006839-RA;	7	61.8	29.707
R4G517	Uncharacterized protein		calcium ion binding [GO:0005509]	GO:0005509	17,329		calcium ion binding [GO:0005509]					RPRC005744-RA;	5	28.7	8.6712
R4G521	40S ribosomal protein S23 (Putative 40s ribosomal protein s23)	translation [GO:0006412]	structural constituent of ribosome [GO:0003735]	GO:0003735; GO:0006412; GO:0015935	16,031	small ribosomal subunit [GO:0015935]	small ribosomal subunit [GO:0015935]; structural constituent of ribosome [GO:0003735]; translation [GO:0006412]				Universal ribosomal protein uS12 family	RPRC003768-RA;	2	17.2	6.5032
R4G523	Putative ring finger protein				17,032							RPRC013680-RA;	3	38.1	8.3796
R4G527	40S ribosomal protein S15 (Putative ribosomal protein s15e)	translation [GO:0006412]	RNA binding [GO:0003723]; structural constituent of ribosome [GO:0003735]	GO:0003723; GO:0003735; GO:0006412; GO:0015935	17,001	small ribosomal subunit [GO:0015935]	small ribosomal subunit [GO:0015935]; RNA binding [GO:0003723]; structural constituent of ribosome [GO:0003735]; translation [GO:0006412]				Universal ribosomal protein uS19 family	RPRC003431-RA;	4	44.8	102.05
R4G536	Putative ubiquitin-conjugating enzyme e2i		ATP binding [GO:0005524]; transferase activity [GO:0016740]	GO:0005524; GO:0016740	17,797		ATP binding [GO:0005524]; transferase activity [GO:0016740]				Ubiquitin-conjugating enzyme family	RPRC011025-RA;	5	41.6	18.069
R4G544	Putative sorting nexin snx11		phosphatidylinositol binding [GO:0035091]	GO:0035091	19,382		phosphatidylinositol binding [GO:0035091]					RPRC003805-RA;	12	60.2	105.73
R4G558	Putative proteasome subunit beta 1 (Putative proteasome subunit beta 1 (Fragment)) (Fragment)	proteolysis involved in cellular protein catabolic process [GO:0051603]	threonine-type endopeptidase activity [GO:0004298]	GO:0004298; GO:0005839; GO:0051603	24,014	proteasome core complex [GO:0005839]	proteasome core complex [GO:0005839]; threonine-type endopeptidase activity [GO:0004298]; proteolysis involved in cellular protein catabolic process [GO:0051603]					RPRC007007-RA;	5	28	11.099
R4G562	Vacuolar protein sorting-associated protein 29 (Vesicle protein sorting 29)	protein transport [GO:0015031]; retrograde transport, endosome to Golgi [GO:0042147]		GO:0005829; GO:0015031; GO:0030904; GO:0042147	20,506	cytosol [GO:0005829]; retromer complex [GO:0030904]	cytosol [GO:0005829]; retromer complex [GO:0030904]; protein transport [GO:0015031]; retrograde transport, endosome to Golgi [GO:0042147]				VPS29 family	RPRC014830-RA;	16	73.4	224.87
R4G571	Transgelin				20,301						Calponin family	RPRC014181-RA;	3	22.4	4.1725
R4G578	Putative ras-related protein rac1 isoform 1	small GTPase mediated signal transduction [GO:0007264]	GTPase activity [GO:0003924]; GTP binding [GO:0005525]	GO:0003924; GO:0005525; GO:0007264	21,377		GTP binding [GO:0005525]; GTPase activity [GO:0003924]; small GTPase mediated signal transduction [GO:0007264]					RPRC003442-RA;	7	57	97.197
R4G581	Putative vesicle coat complex copii	intracellular protein transport [GO:0006886]; vesicle-mediated transport [GO:0016192]	GTP binding [GO:0005525]	GO:0005525; GO:0005783; GO:0005794; GO:0006886; GO:0016192	21,682	endoplasmic reticulum [GO:0005783]; Golgi apparatus [GO:0005794]	endoplasmic reticulum [GO:0005783]; Golgi apparatus [GO:0005794]; GTP binding [GO:0005525]; intracellular protein transport [GO:0006886]; vesicle-mediated transport [GO:0016192]				Small GTPase superfamily, SAR1 family	RPRC015257-RA;	8	37	31.334
R4G5A0	40S ribosomal protein S8	translation [GO:0006412]	structural constituent of ribosome [GO:0003735]	GO:0003735; GO:0005840; GO:0006412	23,887	ribosome [GO:0005840]	ribosome [GO:0005840]; structural constituent of ribosome [GO:0003735]; translation [GO:0006412]				Eukaryotic ribosomal protein eS8 family	RPRC005701-RA;	6	42.7	62.5
R4G5A9	Vacuolar protein sorting-associated protein 28 homolog	protein transport to vacuole involved in ubiquitin-dependent protein catabolic process via the multivesicular body sorting pathway [GO:0043328]		GO:0000813; GO:0043328	24,414	ESCRT I complex [GO:0000813]	ESCRT I complex [GO:0000813]; protein transport to vacuole involved in ubiquitin-dependent protein catabolic process via the multivesicular body sorting pathway [GO:0043328]				VPS28 family	RPRC006453-RA;	4	23.4	12.367
R4G5B4	Putative ras-related small gtpase	Rab protein signal transduction [GO:0032482]	GTPase activity [GO:0003924]; GTP binding [GO:0005525]	GO:0003924; GO:0005525; GO:0016020; GO:0032482	24,440	membrane [GO:0016020]	membrane [GO:0016020]; GTP binding [GO:0005525]; GTPase activity [GO:0003924]; Rab protein signal transduction [GO:0032482]					RPRC004629-RA;	3	16.4	5.1818
R4G5B7	Putative vacuolar sorting protein	vacuolar transport [GO:0007034]		GO:0007034	24,465		vacuolar transport [GO:0007034]					RPRC002491-RA;	13	62.6	130.78
R4G5C0	Putative elongation factor 1 beta		translation elongation factor activity [GO:0003746]	GO:0003746; GO:0005853	24,656	eukaryotic translation elongation factor 1 complex [GO:0005853]	eukaryotic translation elongation factor 1 complex [GO:0005853]; translation elongation factor activity [GO:0003746]					RPRC007684-RA;	8	55.9	96.943
R4G5C5	NAD(P)H-hydrate epimerase (EC 5.1.99.6) (NAD(P)HX epimerase)		metal ion binding [GO:0046872]; NADHX epimerase activity [GO:0052856]; nucleotide binding [GO:0000166]	GO:0000166; GO:0046872; GO:0052856	25,768		metal ion binding [GO:0046872]; NADHX epimerase activity [GO:0052856]; nucleotide binding [GO:0000166]				NnrE/AIBP family	RPRC006773-RA;	20	74.5	323.31
R4G5D9	Putative 14-3-3-like protein		protein domain specific binding [GO:0019904]	GO:0019904	28,186		protein domain specific binding [GO:0019904]				14-3-3 family	RPRC011742-RA;	11	51.1	114.42
R4G5F6	Putative phosphatidylinositol transfer protein		phospholipid transporter activity [GO:0005548]	GO:0005548	31,762		phospholipid transporter activity [GO:0005548]					RPRC005895-RA;	5	20.5	6.6684
R4G5F9	Ubiquitin thioesterase (EC 3.4.19.12)	protein K48-linked deubiquitination [GO:0071108]	NEDD8-specific protease activity [GO:0019784]; thiol-dependent ubiquitin-specific protease activity [GO:0004843]; ubiquitin binding [GO:0043130]	GO:0004843; GO:0005634; GO:0019784; GO:0043130; GO:0071108	31,807	nucleus [GO:0005634]	nucleus [GO:0005634]; NEDD8-specific protease activity [GO:0019784]; thiol-dependent ubiquitin-specific protease activity [GO:0004843]; ubiquitin binding [GO:0043130]; protein K48-linked deubiquitination [GO:0071108]				Peptidase C65 family	RPRC002519-RA;	12	45.8	88.365
R4G5G2	Glucose-6-phosphate 1-epimerase (EC 5.1.3.15)	carbohydrate metabolic process [GO:0005975]	carbohydrate binding [GO:0030246]; glucose-6-phosphate 1-epimerase activity [GO:0047938]	GO:0005975; GO:0030246; GO:0047938	31,758		carbohydrate binding [GO:0030246]; glucose-6-phosphate 1-epimerase activity [GO:0047938]; carbohydrate metabolic process [GO:0005975]				Glucose-6-phosphate 1-epimerase family	RPRC005141-RA;	10	47	38.26
R4G5G6	F-actin-capping protein subunit alpha	barbed-end actin filament capping [GO:0051016]	actin binding [GO:0003779]	GO:0003779; GO:0008290; GO:0051016	33,122	F-actin capping protein complex [GO:0008290]	F-actin capping protein complex [GO:0008290]; actin binding [GO:0003779]; barbed-end actin filament capping [GO:0051016]				F-actin-capping protein alpha subunit family	RPRC005939-RA;	18	51.8	68.982
R4G5H1	Arp2/3 complex 34 kDa subunit	actin filament polymerization [GO:0030041]; Arp2/3 complex-mediated actin nucleation [GO:0034314]	actin binding [GO:0003779]	GO:0003779; GO:0005737; GO:0005885; GO:0030041; GO:0034314	35,019	Arp2/3 protein complex [GO:0005885]; cytoplasm [GO:0005737]	Arp2/3 protein complex [GO:0005885]; cytoplasm [GO:0005737]; actin binding [GO:0003779]; actin filament polymerization [GO:0030041]; Arp2/3 complex-mediated actin nucleation [GO:0034314]	SUBCELLULAR LOCATION: Cytoplasm, cytoskeleton {ECO:0000256|RuleBase:RU364015}.			ARPC2 family	RPRC011530-RA;	14	79.7	95.816
R4G5H6	Putative 26s proteasome non-atpase regulatory subunit 14		Lys63-specific deubiquitinase activity [GO:0061578]; metallopeptidase activity [GO:0008237]	GO:0000502; GO:0008237; GO:0061578	34,641	proteasome complex [GO:0000502]	proteasome complex [GO:0000502]; Lys63-specific deubiquitinase activity [GO:0061578]; metallopeptidase activity [GO:0008237]					RPRC008832-RA;	30	63	136.11
R4G5H8	Putative endocytosis/signaling protein ehd1		calcium ion binding [GO:0005509]; GTP binding [GO:0005525]	GO:0005509; GO:0005525	60,611		calcium ion binding [GO:0005509]; GTP binding [GO:0005525]				TRAFAC class dynamin-like GTPase superfamily, Dynamin/Fzo/YdjA family	RPRC013366-RA;	29	61.5	323.31
R4G5I9	Putative arginine kinase	phosphocreatine biosynthetic process [GO:0046314]	ATP binding [GO:0005524]; creatine kinase activity [GO:0004111]	GO:0004111; GO:0005524; GO:0046314	39,880		ATP binding [GO:0005524]; creatine kinase activity [GO:0004111]; phosphocreatine biosynthetic process [GO:0046314]				ATP:guanido phosphotransferase family	RPRC015317-RA;	11	35.9	144.62
R4G5J1	Putative microtubule-binding protein involved in cell cycle control		cAMP binding [GO:0030552]; cAMP-dependent protein kinase regulator activity [GO:0008603]	GO:0005952; GO:0008603; GO:0030552	41,548	cAMP-dependent protein kinase complex [GO:0005952]	cAMP-dependent protein kinase complex [GO:0005952]; cAMP binding [GO:0030552]; cAMP-dependent protein kinase regulator activity [GO:0008603]					RPRC006124-RA;	9	50.5	173.9
R4G5J4	Putative aspartyl protease		aspartic-type endopeptidase activity [GO:0004190]	GO:0004190	43,622		aspartic-type endopeptidase activity [GO:0004190]			SIGNAL 1..17; /evidence="ECO:0000256|SAM:SignalP"	Peptidase A1 family	RPRC015079-RA;	5	14	16.416
R4G5J9	Uncharacterized protein		metal ion binding [GO:0046872]	GO:0046872	46,156		metal ion binding [GO:0046872]					RPRC014642-RA;	20	58.8	182.99
R4G5K0	Putative glucose 1-dehydrogenase				44,513							RPRC007752-RA;	15	44.5	137.33
R4G5K3	Putative 26s protease regulatory subunit 6a	protein catabolic process [GO:0030163]	ATP binding [GO:0005524]; peptidase activity [GO:0008233]	GO:0005524; GO:0005737; GO:0008233; GO:0030163	47,811	cytoplasm [GO:0005737]	cytoplasm [GO:0005737]; ATP binding [GO:0005524]; peptidase activity [GO:0008233]; protein catabolic process [GO:0030163]				AAA ATPase family	RPRC003320-RA;	33	83.2	323.31
R4G5K4	Adenosylhomocysteinase (EC 3.3.1.1)	one-carbon metabolic process [GO:0006730]	adenosylhomocysteinase activity [GO:0004013]	GO:0004013; GO:0006730	47,878		adenosylhomocysteinase activity [GO:0004013]; one-carbon metabolic process [GO:0006730]				Adenosylhomocysteinase family	RPRC005880-RA;	33	76.2	323.31
R4G5K6	Rab GDP dissociation inhibitor	protein transport [GO:0015031]; small GTPase mediated signal transduction [GO:0007264]	GTPase activator activity [GO:0005096]; Rab GDP-dissociation inhibitor activity [GO:0005093]; transferase activity [GO:0016740]	GO:0005093; GO:0005096; GO:0005737; GO:0007264; GO:0015031; GO:0016740	49,880	cytoplasm [GO:0005737]	cytoplasm [GO:0005737]; GTPase activator activity [GO:0005096]; Rab GDP-dissociation inhibitor activity [GO:0005093]; transferase activity [GO:0016740]; protein transport [GO:0015031]; small GTPase mediated signal transduction [GO:0007264]	SUBCELLULAR LOCATION: Cytoplasm {ECO:0000256|RuleBase:RU363124}.			Rab GDI family	RPRC003660-RA;	30	63.6	323.31
R4G5K7	Citrate synthase	citrate metabolic process [GO:0006101]; tricarboxylic acid cycle [GO:0006099]	citrate (Si)-synthase activity [GO:0004108]	GO:0004108; GO:0006099; GO:0006101	52,052		citrate (Si)-synthase activity [GO:0004108]; citrate metabolic process [GO:0006101]; tricarboxylic acid cycle [GO:0006099]				Citrate synthase family	RPRC013461-RA;	7	20	122.67
R4G5K8	FK506-binding protein (EC 5.2.1.8)		peptidyl-prolyl cis-trans isomerase activity [GO:0003755]	GO:0003755	50,010		peptidyl-prolyl cis-trans isomerase activity [GO:0003755]				FKBP-type PPIase family	RPRC004688-RA;	28	69.9	323.31
R4G5L0	V-type proton ATPase subunit H		proton-transporting ATPase activity, rotational mechanism [GO:0046961]	GO:0000221; GO:0046961	55,607	vacuolar proton-transporting V-type ATPase, V1 domain [GO:0000221]	vacuolar proton-transporting V-type ATPase, V1 domain [GO:0000221]; proton-transporting ATPase activity, rotational mechanism [GO:0046961]				V-ATPase H subunit family	RPRC008833-RA;	7	14.2	24.957
R4G5M3	Signal recognition particle subunit SRP72	SRP-dependent cotranslational protein targeting to membrane [GO:0006614]	7S RNA binding [GO:0008312]	GO:0005786; GO:0006614; GO:0008312	73,529	signal recognition particle, endoplasmic reticulum targeting [GO:0005786]	signal recognition particle, endoplasmic reticulum targeting [GO:0005786]; 7S RNA binding [GO:0008312]; SRP-dependent cotranslational protein targeting to membrane [GO:0006614]	SUBCELLULAR LOCATION: Cytoplasm {ECO:0000256|PIRNR:PIRNR038922}.			SRP72 family	RPRC003402-RA;	23	40.3	211.16
R4G5M5	Putative chitin binding peritrophin-a domain protein	chitin metabolic process [GO:0006030]	chitin binding [GO:0008061]	GO:0005576; GO:0006030; GO:0008061	81,840	extracellular region [GO:0005576]	extracellular region [GO:0005576]; chitin binding [GO:0008061]; chitin metabolic process [GO:0006030]			SIGNAL 1..23; /evidence="ECO:0000256|SAM:SignalP"		RPRC005413-RA;	3	43.8	100.5
R4G7P1	Putative kazal-type serine protease inhibitor				8,230					SIGNAL 1..21; /evidence="ECO:0000256|SAM:SignalP"		RPRC003892-RA;	12	33.4	88.746
R4G7T2	Elongation factor Tu		GTPase activity [GO:0003924]; GTP binding [GO:0005525]; translation elongation factor activity [GO:0003746]	GO:0003746; GO:0003924; GO:0005525	52,287		GTP binding [GO:0005525]; GTPase activity [GO:0003924]; translation elongation factor activity [GO:0003746]				TRAFAC class translation factor GTPase superfamily, Classic translation factor GTPase family, EF-Tu/EF-1A subfamily	RPRC011076-RA;	9	38.2	19.092
R4G7T8	Putative endoplasmic reticulum protein erp29	protein secretion [GO:0009306]		GO:0005788; GO:0009306	28,119	endoplasmic reticulum lumen [GO:0005788]	endoplasmic reticulum lumen [GO:0005788]; protein secretion [GO:0009306]			SIGNAL 1..21; /evidence="ECO:0000256|SAM:SignalP"		RPRC007848-RA;	13	48.5	139.58
R4G7U2	Queuosine salvage protein				39,094						Queuosine salvage protein family	RPRC010404-RA;	29	79.5	323.31
R4G7U4	Thymidine phosphorylase (TP) (EC 2.4.2.4) (TdRPase)	pyrimidine nucleobase metabolic process [GO:0006206]; pyrimidine nucleoside metabolic process [GO:0006213]	phosphorylase activity [GO:0004645]; pyrimidine-nucleoside phosphorylase activity [GO:0016154]; thymidine phosphorylase activity [GO:0009032]	GO:0004645; GO:0006206; GO:0006213; GO:0009032; GO:0016154	47,612		phosphorylase activity [GO:0004645]; pyrimidine-nucleoside phosphorylase activity [GO:0016154]; thymidine phosphorylase activity [GO:0009032]; pyrimidine nucleobase metabolic process [GO:0006206]; pyrimidine nucleoside metabolic process [GO:0006213]				Thymidine/pyrimidine-nucleoside phosphorylase family	RPRC002906-RA;	6	49.6	28.539
R4G7U7	Putative prefoldin subunit 6 protein ke2	protein folding [GO:0006457]	unfolded protein binding [GO:0051082]	GO:0006457; GO:0016272; GO:0051082	14,522	prefoldin complex [GO:0016272]	prefoldin complex [GO:0016272]; unfolded protein binding [GO:0051082]; protein folding [GO:0006457]					RPRC008170-RA;	8	17.2	18.376
R4G7V5	Putative glycerol kinase	carbohydrate metabolic process [GO:0005975]; glycerol-3-phosphate metabolic process [GO:0006072]	glycerol kinase activity [GO:0004370]	GO:0004370; GO:0005975; GO:0006072	56,636		glycerol kinase activity [GO:0004370]; carbohydrate metabolic process [GO:0005975]; glycerol-3-phosphate metabolic process [GO:0006072]				FGGY kinase family	RPRC006889-RA;	20	61.8	285.75
R4G7X3	CHK domain-containing protein				49,694							RPRC003530-RA;	6	66.2	323.31
R4G7X8	Putative cytochrome b5		heme binding [GO:0020037]; metal ion binding [GO:0046872]	GO:0016021; GO:0020037; GO:0046872	15,084	integral component of membrane [GO:0016021]	integral component of membrane [GO:0016021]; heme binding [GO:0020037]; metal ion binding [GO:0046872]				Cytochrome b5 family	RPRC006590-RA;	9	38.8	133.02
R4G7Y8	Putative proteasome inhibitor			GO:0000502	29,902	proteasome complex [GO:0000502]	proteasome complex [GO:0000502]					RPRC012933-RA;	7	43.4	30.193
R4G801	Putative pyridoxamine-phosphate oxidase	pyridoxine biosynthetic process [GO:0008615]	FMN binding [GO:0010181]; pyridoxamine-phosphate oxidase activity [GO:0004733]	GO:0004733; GO:0008615; GO:0010181	25,723		FMN binding [GO:0010181]; pyridoxamine-phosphate oxidase activity [GO:0004733]; pyridoxine biosynthetic process [GO:0008615]					RPRC015467-RA;	12	45.2	101.7
R4G806	Putative phytanoyl-coa dioxygenase		dioxygenase activity [GO:0051213]	GO:0051213	36,773		dioxygenase activity [GO:0051213]					RPRC004921-RA;	2	4.3	2.497
R4G809	Putative wd repeat domain 74	ribosomal large subunit biogenesis [GO:0042273]		GO:0005730; GO:0042273	41,386	nucleolus [GO:0005730]	nucleolus [GO:0005730]; ribosomal large subunit biogenesis [GO:0042273]					RPRC012427-RA;	23	71	323.31
R4G815	Succinyl-CoA:3-ketoacid-coenzyme A transferase (EC 2.8.3.5)	ketone body catabolic process [GO:0046952]	3-oxoacid CoA-transferase activity [GO:0008260]	GO:0005739; GO:0008260; GO:0046952	57,163	mitochondrion [GO:0005739]	mitochondrion [GO:0005739]; 3-oxoacid CoA-transferase activity [GO:0008260]; ketone body catabolic process [GO:0046952]				3-oxoacid CoA-transferase family	RPRC007961-RA;	10	34.2	45.646
R4G836	Putative metal-binding protein				39,114							RPRC007960-RA;	11	37.9	41.895
R4G839	Putative isocitrate dehydrogenase	tricarboxylic acid cycle [GO:0006099]	isocitrate dehydrogenase (NAD+) activity [GO:0004449]	GO:0004449; GO:0006099	44,230		isocitrate dehydrogenase (NAD+) activity [GO:0004449]; tricarboxylic acid cycle [GO:0006099]					RPRC003317-RA;	15	48.8	122.66
R4G840	Protein disulfide isomerase	cell redox homeostasis [GO:0045454]	isomerase activity [GO:0016853]	GO:0005623; GO:0016853; GO:0045454	47,472	cell [GO:0005623]	cell [GO:0005623]; isomerase activity [GO:0016853]; cell redox homeostasis [GO:0045454]			SIGNAL 1..20; /evidence="ECO:0000256|SAM:SignalP"	Protein disulfide isomerase family	RPRC010401-RA;	8	23.1	25.976
R4G841	Putative serine carboxypeptidase		serine-type carboxypeptidase activity [GO:0004185]	GO:0004185	52,895		serine-type carboxypeptidase activity [GO:0004185]			SIGNAL 1..22; /evidence="ECO:0000256|SAM:SignalP"	Peptidase S10 family	RPRC013730-RA;	27	77	323.31
R4G844	Putative aminopeptidase of the m17 family		aminopeptidase activity [GO:0004177]; manganese ion binding [GO:0030145]; metalloexopeptidase activity [GO:0008235]	GO:0004177; GO:0005737; GO:0008235; GO:0030145	54,636	cytoplasm [GO:0005737]	cytoplasm [GO:0005737]; aminopeptidase activity [GO:0004177]; manganese ion binding [GO:0030145]; metalloexopeptidase activity [GO:0008235]					RPRC013170-RA;	6	33.7	59.783
R4G851	Putative hsp90 co-chaperone p23				19,696							RPRC009585-RA;	10	67.2	163.96
R4G853	Putative thioredoxin peroxidase 1	cell redox homeostasis [GO:0045454]	peroxidase activity [GO:0004601]; peroxiredoxin activity [GO:0051920]	GO:0004601; GO:0005623; GO:0045454; GO:0051920	21,779	cell [GO:0005623]	cell [GO:0005623]; peroxidase activity [GO:0004601]; peroxiredoxin activity [GO:0051920]; cell redox homeostasis [GO:0045454]					RPRC007595-RA;	24	76.8	323.31
R4G866	Malate dehydrogenase (EC 1.1.1.37)	carbohydrate metabolic process [GO:0005975]; malate metabolic process [GO:0006108]; tricarboxylic acid cycle [GO:0006099]	L-malate dehydrogenase activity [GO:0030060]	GO:0005975; GO:0006099; GO:0006108; GO:0030060	35,741		L-malate dehydrogenase activity [GO:0030060]; carbohydrate metabolic process [GO:0005975]; malate metabolic process [GO:0006108]; tricarboxylic acid cycle [GO:0006099]				LDH/MDH superfamily	RPRC007559-RA;	11	36.7	16.624
R4G868	Putative jun activation domain binding protein		metalloendopeptidase activity [GO:0004222]	GO:0004222; GO:0008180	40,442	COP9 signalosome [GO:0008180]	COP9 signalosome [GO:0008180]; metalloendopeptidase activity [GO:0004222]					RPRC005517-RA;	10	36.2	51.984
R4G869	Putative ribose-phosphate pyrophosphokinase 1	nucleoside metabolic process [GO:0009116]; nucleotide biosynthetic process [GO:0009165]; ribonucleoside monophosphate biosynthetic process [GO:0009156]	kinase activity [GO:0016301]; magnesium ion binding [GO:0000287]; ribose phosphate diphosphokinase activity [GO:0004749]	GO:0000287; GO:0004749; GO:0009116; GO:0009156; GO:0009165; GO:0016301	40,176		kinase activity [GO:0016301]; magnesium ion binding [GO:0000287]; ribose phosphate diphosphokinase activity [GO:0004749]; nucleoside metabolic process [GO:0009116]; nucleotide biosynthetic process [GO:0009165]; ribonucleoside monophosphate biosynthetic process [GO:0009156]					RPRC009061-RA;	26	59.5	323.31
R4G875	Carboxylic ester hydrolase (EC 3.1.1.-)		hydrolase activity [GO:0016787]	GO:0016787	61,870		hydrolase activity [GO:0016787]			SIGNAL 1..21; /evidence="ECO:0000256|RuleBase:RU361235"	Type-B carboxylesterase/lipase family	RPRC007919-RA;	2	59.6	192.5
R4G876	Dynein light chain	microtubule-based process [GO:0007017]	motor activity [GO:0003774]	GO:0003774; GO:0005737; GO:0005874; GO:0007017; GO:0030286	10,332	cytoplasm [GO:0005737]; dynein complex [GO:0030286]; microtubule [GO:0005874]	cytoplasm [GO:0005737]; dynein complex [GO:0030286]; microtubule [GO:0005874]; motor activity [GO:0003774]; microtubule-based process [GO:0007017]	SUBCELLULAR LOCATION: Cytoplasm, cytoskeleton {ECO:0000256|RuleBase:RU365010}.			Dynein light chain family	RPRC012400-RA;	4	47.4	144.12
R4G878	V-type proton ATPase subunit G	proton transmembrane transport [GO:1902600]	ATPase-coupled transmembrane transporter activity [GO:0042626]	GO:0016471; GO:0042626; GO:1902600	13,722	vacuolar proton-transporting V-type ATPase complex [GO:0016471]	vacuolar proton-transporting V-type ATPase complex [GO:0016471]; ATPase-coupled transmembrane transporter activity [GO:0042626]; proton transmembrane transport [GO:1902600]				V-ATPase G subunit family	RPRC013336-RA;	5	32.7	16.61
R4G882	Putative signal recognition particle	SRP-dependent cotranslational protein targeting to membrane [GO:0006614]	7S RNA binding [GO:0008312]	GO:0006614; GO:0008312; GO:0048500	17,452	signal recognition particle [GO:0048500]	signal recognition particle [GO:0048500]; 7S RNA binding [GO:0008312]; SRP-dependent cotranslational protein targeting to membrane [GO:0006614]					RPRC002464-RA;	8	54	39.496
R4G884	Actin-related protein 2/3 complex subunit 3	Arp2/3 complex-mediated actin nucleation [GO:0034314]	actin binding [GO:0003779]	GO:0003779; GO:0005737; GO:0005885; GO:0034314	20,240	Arp2/3 protein complex [GO:0005885]; cytoplasm [GO:0005737]	Arp2/3 protein complex [GO:0005885]; cytoplasm [GO:0005737]; actin binding [GO:0003779]; Arp2/3 complex-mediated actin nucleation [GO:0034314]	SUBCELLULAR LOCATION: Cytoplasm, cytoskeleton {ECO:0000256|PIRNR:PIRNR016315}.			ARPC3 family	RPRC011608-RA;	6	26	13.441
R4G897	Protein BCCIP homolog				33,985						BCP1 family	RPRC007437-RA;	9	27.7	14.839
R4G8A3	DNA-(apurinic or apyrimidinic site) lyase (EC 4.2.99.18)	DNA repair [GO:0006281]	class I DNA-(apurinic or apyrimidinic site) endonuclease activity [GO:0140078]; DNA binding [GO:0003677]; endonuclease activity [GO:0004519]; metal ion binding [GO:0046872]	GO:0003677; GO:0004519; GO:0006281; GO:0046872; GO:0140078	39,839		class I DNA-(apurinic or apyrimidinic site) endonuclease activity [GO:0140078]; DNA binding [GO:0003677]; endonuclease activity [GO:0004519]; metal ion binding [GO:0046872]; DNA repair [GO:0006281]				DNA repair enzymes AP/ExoA family	RPRC003097-RA;	8	26.5	15.156
R4G8A5	Methionine aminopeptidase (EC 3.4.11.18)	protein initiator methionine removal [GO:0070084]	metal ion binding [GO:0046872]; metalloaminopeptidase activity [GO:0070006]	GO:0046872; GO:0070006; GO:0070084	42,508		metal ion binding [GO:0046872]; metalloaminopeptidase activity [GO:0070006]; protein initiator methionine removal [GO:0070084]				Peptidase M24A family, Methionine aminopeptidase type 1 subfamily	RPRC003153-RA;	32	93.7	323.31
R4G8A7	Fumarylacetoacetase (EC 3.7.1.2) (Fumarylacetoacetate hydrolase)	L-phenylalanine catabolic process [GO:0006559]; tyrosine catabolic process [GO:0006572]	fumarylacetoacetase activity [GO:0004334]; metal ion binding [GO:0046872]	GO:0004334; GO:0006559; GO:0006572; GO:0046872	45,521		fumarylacetoacetase activity [GO:0004334]; metal ion binding [GO:0046872]; L-phenylalanine catabolic process [GO:0006559]; tyrosine catabolic process [GO:0006572]				FAH family	RPRC003915-RA;	15	37.4	36.056
R4G8B0	Putative translation initiation factor 2 gamma subunit		GTPase activity [GO:0003924]; GTP binding [GO:0005525]; translation initiation factor activity [GO:0003743]	GO:0003743; GO:0003924; GO:0005525	50,792		GTP binding [GO:0005525]; GTPase activity [GO:0003924]; translation initiation factor activity [GO:0003743]					RPRC015292-RA;	2	13.8	4.2956
R4G8C0	Putative transcription factor mbf1		DNA binding [GO:0003677]	GO:0003677	16,189		DNA binding [GO:0003677]					RPRC007003-RA;	7	57.4	52.573
R4G8C3	Putative atp synthase delta chain	ATP synthesis coupled proton transport [GO:0015986]	proton-transporting ATP synthase activity, rotational mechanism [GO:0046933]	GO:0015986; GO:0045261; GO:0046933	17,361	proton-transporting ATP synthase complex, catalytic core F(1) [GO:0045261]	proton-transporting ATP synthase complex, catalytic core F(1) [GO:0045261]; proton-transporting ATP synthase activity, rotational mechanism [GO:0046933]; ATP synthesis coupled proton transport [GO:0015986]					RPRC009520-RA;	3	23.1	6.3962
R4G8C9	Uncharacterized protein	cellular response to amino acid stimulus [GO:0071230]; cholesterol homeostasis [GO:0042632]; endosomal transport [GO:0016197]; lysosome organization [GO:0007040]; positive regulation of MAPK cascade [GO:0043410]; positive regulation of TOR signaling [GO:0032008]; regulation of receptor recycling [GO:0001919]		GO:0001919; GO:0007040; GO:0016197; GO:0032008; GO:0042632; GO:0043410; GO:0071230; GO:0071986	21,585	Ragulator complex [GO:0071986]	Ragulator complex [GO:0071986]; cellular response to amino acid stimulus [GO:0071230]; cholesterol homeostasis [GO:0042632]; endosomal transport [GO:0016197]; lysosome organization [GO:0007040]; positive regulation of MAPK cascade [GO:0043410]; positive regulation of TOR signaling [GO:0032008]; regulation of receptor recycling [GO:0001919]					RPRC011022-RA;	8	37.5	65.75
R4G8D6	Putative 26s proteasome regulatory complex	proteolysis [GO:0006508]		GO:0005838; GO:0006508	30,613	proteasome regulatory particle [GO:0005838]	proteasome regulatory particle [GO:0005838]; proteolysis [GO:0006508]					RPRC010408-RA;	9	37.2	49.326
R4G8D9	Eukaryotic translation initiation factor 3 subunit G (eIF3g) (Eukaryotic translation initiation factor 3 RNA-binding subunit) (eIF-3 RNA-binding subunit) (Eukaryotic translation initiation factor 3 subunit 4)	formation of cytoplasmic translation initiation complex [GO:0001732]	translation initiation factor activity [GO:0003743]	GO:0001732; GO:0003743; GO:0005852; GO:0016282; GO:0033290	32,033	eukaryotic 43S preinitiation complex [GO:0016282]; eukaryotic 48S preinitiation complex [GO:0033290]; eukaryotic translation initiation factor 3 complex [GO:0005852]	eukaryotic 43S preinitiation complex [GO:0016282]; eukaryotic 48S preinitiation complex [GO:0033290]; eukaryotic translation initiation factor 3 complex [GO:0005852]; translation initiation factor activity [GO:0003743]; formation of cytoplasmic translation initiation complex [GO:0001732]	SUBCELLULAR LOCATION: Cytoplasm {ECO:0000256|HAMAP-Rule:MF_03006, ECO:0000256|SAAS:SAAS01203329}.			EIF-3 subunit G family	RPRC003600-RA;	21	84.9	323.31
R4G8E1	Putative pyridoxal/pyridoxine/pyridoxamine kinase	pyridoxal 5'-phosphate salvage [GO:0009443]	pyridoxal kinase activity [GO:0008478]	GO:0008478; GO:0009443	32,817		pyridoxal kinase activity [GO:0008478]; pyridoxal 5'-phosphate salvage [GO:0009443]					RPRC015308-RA;	7	20.1	10.619
R4G8E6	Putative thioredoxin-like 2	cell redox homeostasis [GO:0045454]	electron transfer activity [GO:0009055]; protein disulfide oxidoreductase activity [GO:0015035]	GO:0005623; GO:0009055; GO:0015035; GO:0045454	37,504	cell [GO:0005623]	cell [GO:0005623]; electron transfer activity [GO:0009055]; protein disulfide oxidoreductase activity [GO:0015035]; cell redox homeostasis [GO:0045454]					RPRC012889-RA;	7	33.3	14.562
R4G8E9	Putative zn2+-binding protein melusin/rar1				38,740							RPRC003916-RA;	11	42.8	34.349
R4G8F0	Putative adenosine kinase	purine ribonucleoside salvage [GO:0006166]	adenosine kinase activity [GO:0004001]	GO:0004001; GO:0006166	38,785		adenosine kinase activity [GO:0004001]; purine ribonucleoside salvage [GO:0006166]					RPRC014260-RA;	13	59.2	272.17
R4G8F1	Uroporphyrinogen decarboxylase (EC 4.1.1.37)	protoporphyrinogen IX biosynthetic process [GO:0006782]	uroporphyrinogen decarboxylase activity [GO:0004853]	GO:0004853; GO:0006782	39,795		uroporphyrinogen decarboxylase activity [GO:0004853]; protoporphyrinogen IX biosynthetic process [GO:0006782]				Uroporphyrinogen decarboxylase family	RPRC013534-RA;	4	13.6	11.898
R4G8F4	Very-long-chain (3R)-3-hydroxyacyl-CoA dehydratase (EC 4.2.1.134)	fatty acid biosynthetic process [GO:0006633]	3-hydroxy-arachidoyl-CoA dehydratase activity [GO:0102343]; 3-hydroxy-behenoyl-CoA dehydratase activity [GO:0102344]; 3-hydroxy-lignoceroyl-CoA dehydratase activity [GO:0102345]; very-long-chain 3-hydroxyacyl-CoA dehydratase activity [GO:0102158]	GO:0005789; GO:0006633; GO:0016021; GO:0102158; GO:0102343; GO:0102344; GO:0102345	43,782	endoplasmic reticulum membrane [GO:0005789]; integral component of membrane [GO:0016021]	endoplasmic reticulum membrane [GO:0005789]; integral component of membrane [GO:0016021]; 3-hydroxy-arachidoyl-CoA dehydratase activity [GO:0102343]; 3-hydroxy-behenoyl-CoA dehydratase activity [GO:0102344]; 3-hydroxy-lignoceroyl-CoA dehydratase activity [GO:0102345]; very-long-chain 3-hydroxyacyl-CoA dehydratase activity [GO:0102158]; fatty acid biosynthetic process [GO:0006633]	SUBCELLULAR LOCATION: Endoplasmic reticulum membrane {ECO:0000256|RuleBase:RU363109}; Multi-pass membrane protein {ECO:0000256|RuleBase:RU363109}.			Very long-chain fatty acids dehydratase HACD family	RPRC005320-RA;	28	73.7	323.31
R4G8F8	Calreticulin	protein folding [GO:0006457]	calcium ion binding [GO:0005509]; unfolded protein binding [GO:0051082]	GO:0005509; GO:0005788; GO:0006457; GO:0051082	46,426	endoplasmic reticulum lumen [GO:0005788]	endoplasmic reticulum lumen [GO:0005788]; calcium ion binding [GO:0005509]; unfolded protein binding [GO:0051082]; protein folding [GO:0006457]	SUBCELLULAR LOCATION: Endoplasmic reticulum lumen {ECO:0000256|PIRNR:PIRNR002356}.		SIGNAL 1..17; /evidence="ECO:0000256|RuleBase:RU362126"	Calreticulin family	RPRC003340-RA;	2	6.1	5.5796
R4G8G1	Putative nucleoporin 50 kDa	intracellular transport [GO:0046907]		GO:0005643; GO:0046907	47,137	nuclear pore [GO:0005643]	nuclear pore [GO:0005643]; intracellular transport [GO:0046907]					RPRC009197-RA;	23	54.2	323.31
R4G8G7	Glucose-6-phosphate isomerase (EC 5.3.1.9)	gluconeogenesis [GO:0006094]; glycolytic process [GO:0006096]	glucose-6-phosphate isomerase activity [GO:0004347]	GO:0004347; GO:0006094; GO:0006096	62,637		glucose-6-phosphate isomerase activity [GO:0004347]; gluconeogenesis [GO:0006094]; glycolytic process [GO:0006096]				GPI family	RPRC011963-RA;	38	75.2	323.31
R4G8G8	Putative v-atpase subunit a	ATP metabolic process [GO:0046034]	ATP binding [GO:0005524]; proton-transporting ATPase activity, rotational mechanism [GO:0046961]	GO:0005524; GO:0033180; GO:0046034; GO:0046961	67,737	proton-transporting V-type ATPase, V1 domain [GO:0033180]	proton-transporting V-type ATPase, V1 domain [GO:0033180]; ATP binding [GO:0005524]; proton-transporting ATPase activity, rotational mechanism [GO:0046961]; ATP metabolic process [GO:0046034]					RPRC003694-RA;	7	77.1	60.762
R4G8I0	Thioredoxin	cell redox homeostasis [GO:0045454]; glycerol ether metabolic process [GO:0006662]	protein disulfide oxidoreductase activity [GO:0015035]	GO:0005623; GO:0006662; GO:0015035; GO:0045454	11,703	cell [GO:0005623]	cell [GO:0005623]; protein disulfide oxidoreductase activity [GO:0015035]; cell redox homeostasis [GO:0045454]; glycerol ether metabolic process [GO:0006662]				Thioredoxin family	RPRC010298-RA;	10	68.5	51.15
R4G8I1	Putative cytochrome c		electron transfer activity [GO:0009055]; heme binding [GO:0020037]; metal ion binding [GO:0046872]	GO:0005739; GO:0009055; GO:0020037; GO:0046872; GO:0070469	11,797	mitochondrion [GO:0005739]; respirasome [GO:0070469]	mitochondrion [GO:0005739]; respirasome [GO:0070469]; electron transfer activity [GO:0009055]; heme binding [GO:0020037]; metal ion binding [GO:0046872]		PTM: Binds 1 heme group per subunit. {ECO:0000256|RuleBase:RU004427}.		Cytochrome c family	RPRC013804-RA;	4	71.6	48.876
R4G8I3	Putative ribosomal protein p1	translational elongation [GO:0006414]	structural constituent of ribosome [GO:0003735]	GO:0003735; GO:0005840; GO:0006414	11,790	ribosome [GO:0005840]	ribosome [GO:0005840]; structural constituent of ribosome [GO:0003735]; translational elongation [GO:0006414]				Eukaryotic ribosomal protein P1/P2 family	RPRC007328-RA;	2	27	56.17
R4G8I5	Small nuclear ribonucleoprotein Sm D1 (snRNP core protein D1)	spliceosomal snRNP assembly [GO:0000387]		GO:0000387; GO:0005634	13,472	nucleus [GO:0005634]	nucleus [GO:0005634]; spliceosomal snRNP assembly [GO:0000387]	SUBCELLULAR LOCATION: Nucleus {ECO:0000256|RuleBase:RU365054}.			SnRNP core protein family	RPRC010293-RA;	2	12.8	1.7229
R4G8J7	Acyl carrier protein	fatty acid biosynthetic process [GO:0006633]		GO:0006633	17,070		fatty acid biosynthetic process [GO:0006633]					RPRC012369-RA;	10	73.1	323.31
R4G8K4	Eukaryotic translation initiation factor 5A (eIF-5A)	positive regulation of translational elongation [GO:0045901]; positive regulation of translational termination [GO:0045905]; translational frameshifting [GO:0006452]	ribosome binding [GO:0043022]; translation elongation factor activity [GO:0003746]; translation initiation factor activity [GO:0003743]	GO:0003743; GO:0003746; GO:0006452; GO:0043022; GO:0045901; GO:0045905	17,598		ribosome binding [GO:0043022]; translation elongation factor activity [GO:0003746]; translation initiation factor activity [GO:0003743]; positive regulation of translational elongation [GO:0045901]; positive regulation of translational termination [GO:0045905]; translational frameshifting [GO:0006452]		PTM: eIF-5A seems to be the only eukaryotic protein to have a hypusine residue which is a post-translational modification of a lysine by the addition of a butylamino group (from spermidine). {ECO:0000256|RuleBase:RU362005}.		EIF-5A family	RPRC003914-RA;	3	25.6	10.513
R4G8K8	Ferritin (EC 1.16.3.1)	cellular iron ion homeostasis [GO:0006879]; iron ion transport [GO:0006826]	ferric iron binding [GO:0008199]; ferroxidase activity [GO:0004322]	GO:0004322; GO:0005623; GO:0006826; GO:0006879; GO:0008199	19,536	cell [GO:0005623]	cell [GO:0005623]; ferric iron binding [GO:0008199]; ferroxidase activity [GO:0004322]; cellular iron ion homeostasis [GO:0006879]; iron ion transport [GO:0006826]				Ferritin family	RPRC013830-RA;	10	55.2	76.939
R4G8L3	1,2-dihydroxy-3-keto-5-methylthiopentene dioxygenase (EC 1.13.11.54) (Acireductone dioxygenase (Fe(2+)-requiring)) (ARD) (Fe-ARD)	L-methionine salvage from methylthioadenosine [GO:0019509]	acireductone dioxygenase [iron(II)-requiring] activity [GO:0010309]; iron ion binding [GO:0005506]	GO:0005506; GO:0005634; GO:0005737; GO:0010309; GO:0019509	21,613	cytoplasm [GO:0005737]; nucleus [GO:0005634]	cytoplasm [GO:0005737]; nucleus [GO:0005634]; acireductone dioxygenase [iron(II)-requiring] activity [GO:0010309]; iron ion binding [GO:0005506]; L-methionine salvage from methylthioadenosine [GO:0019509]	SUBCELLULAR LOCATION: Cytoplasm {ECO:0000256|HAMAP-Rule:MF_03154}. Nucleus {ECO:0000256|HAMAP-Rule:MF_03154, ECO:0000256|SAAS:SAAS00670665}.			Acireductone dioxygenase (ARD) family	RPRC005454-RA;	4	18.9	14.824
R4G8L6	Putative 60s ribosomal protein l17	translation [GO:0006412]	structural constituent of ribosome [GO:0003735]	GO:0003735; GO:0006412; GO:0015934	21,486	large ribosomal subunit [GO:0015934]	large ribosomal subunit [GO:0015934]; structural constituent of ribosome [GO:0003735]; translation [GO:0006412]				Universal ribosomal protein uL22 family	RPRC012784-RA;	12	68.4	79.71
R4G8L9	Putative ras-like gtp-binding protein rho1 isoform 1	small GTPase mediated signal transduction [GO:0007264]	GTPase activity [GO:0003924]; GTP binding [GO:0005525]	GO:0003924; GO:0005525; GO:0007264	21,762		GTP binding [GO:0005525]; GTPase activity [GO:0003924]; small GTPase mediated signal transduction [GO:0007264]					RPRC007642-RA;	7	38.1	17.868
R4G8M0	60S ribosomal protein L11 (Putative ribosomal protein l11)	translation [GO:0006412]	structural constituent of ribosome [GO:0003735]	GO:0003735; GO:0005840; GO:0006412	22,239	ribosome [GO:0005840]	ribosome [GO:0005840]; structural constituent of ribosome [GO:0003735]; translation [GO:0006412]				Universal ribosomal protein uL5 family	RPRC011937-RA;	12	78.4	241.72
R4G8M1	Uncharacterized protein		metal ion binding [GO:0046872]	GO:0046872	22,670		metal ion binding [GO:0046872]					RPRC002939-RA;	6	32	12.363
R4G8M2	Putative rab-protein 10		GTPase activity [GO:0003924]; GTP binding [GO:0005525]	GO:0003924; GO:0005525	23,014		GTP binding [GO:0005525]; GTPase activity [GO:0003924]					RPRC006938-RA;	7	35.3	18.096
R4G8M4	Ribosomal protein L15	translation [GO:0006412]	structural constituent of ribosome [GO:0003735]	GO:0003735; GO:0005840; GO:0006412	24,099	ribosome [GO:0005840]	ribosome [GO:0005840]; structural constituent of ribosome [GO:0003735]; translation [GO:0006412]				Eukaryotic ribosomal protein eL15 family	RPRC006974-RA;	15	71.4	263.34
R4G8N1	Glutathione S-transferase, zeta class (GSTz1) (Maleylacetoacetate isomerace) (EC 5.2.1.2) (Putative glutathione s-transferase)	aromatic amino acid family metabolic process [GO:0009072]	maleylacetoacetate isomerase activity [GO:0016034]; transferase activity [GO:0016740]	GO:0005737; GO:0009072; GO:0016034; GO:0016740	24,891	cytoplasm [GO:0005737]	cytoplasm [GO:0005737]; maleylacetoacetate isomerase activity [GO:0016034]; transferase activity [GO:0016740]; aromatic amino acid family metabolic process [GO:0009072]				GST superfamily	RPRC014626-RA;	11	78.5	187.69
R4G8N5	Ubiquitin carboxyl-terminal hydrolase (EC 3.4.19.12)	ubiquitin-dependent protein catabolic process [GO:0006511]	thiol-dependent ubiquitin-specific protease activity [GO:0004843]	GO:0004843; GO:0006511	25,315		thiol-dependent ubiquitin-specific protease activity [GO:0004843]; ubiquitin-dependent protein catabolic process [GO:0006511]				Peptidase C12 family	RPRC011433-RA;	16	68.7	155.62
R4G8P0	Proteasome subunit alpha type (EC 3.4.25.1)	ubiquitin-dependent protein catabolic process [GO:0006511]	threonine-type endopeptidase activity [GO:0004298]	GO:0004298; GO:0005634; GO:0005737; GO:0006511; GO:0019773	27,393	cytoplasm [GO:0005737]; nucleus [GO:0005634]; proteasome core complex, alpha-subunit complex [GO:0019773]	cytoplasm [GO:0005737]; nucleus [GO:0005634]; proteasome core complex, alpha-subunit complex [GO:0019773]; threonine-type endopeptidase activity [GO:0004298]; ubiquitin-dependent protein catabolic process [GO:0006511]	SUBCELLULAR LOCATION: Cytoplasm {ECO:0000256|RuleBase:RU000551}. Nucleus {ECO:0000256|RuleBase:RU000551, ECO:0000256|SAAS:SAAS00594407}.			Peptidase T1A family	RPRC007074-RA;	8	20.5	14.335
R4G8P6	Cytochrome b-c1 complex subunit Rieske, mitochondrial (EC 7.1.1.8)		2 iron, 2 sulfur cluster binding [GO:0051537]; ubiquinol-cytochrome-c reductase activity [GO:0008121]	GO:0005743; GO:0008121; GO:0051537; GO:0070469	29,814	mitochondrial inner membrane [GO:0005743]; respirasome [GO:0070469]	mitochondrial inner membrane [GO:0005743]; respirasome [GO:0070469]; 2 iron, 2 sulfur cluster binding [GO:0051537]; ubiquinol-cytochrome-c reductase activity [GO:0008121]	SUBCELLULAR LOCATION: Mitochondrion inner membrane {ECO:0000256|RuleBase:RU004495}.				RPRC008584-RA;	20	80.8	323.31
R4G8P7	S-methyl-5'-thioadenosine phosphorylase (EC 2.4.2.28) (5'-methylthioadenosine phosphorylase) (MTA phosphorylase) (MTAP) (MTAPase)	L-methionine salvage from methylthioadenosine [GO:0019509]; purine ribonucleoside salvage [GO:0006166]	S-methyl-5-thioadenosine phosphorylase activity [GO:0017061]	GO:0005634; GO:0005737; GO:0006166; GO:0017061; GO:0019509	30,301	cytoplasm [GO:0005737]; nucleus [GO:0005634]	cytoplasm [GO:0005737]; nucleus [GO:0005634]; S-methyl-5-thioadenosine phosphorylase activity [GO:0017061]; L-methionine salvage from methylthioadenosine [GO:0019509]; purine ribonucleoside salvage [GO:0006166]	SUBCELLULAR LOCATION: Cytoplasm {ECO:0000256|HAMAP-Rule:MF_03155}. Nucleus {ECO:0000256|HAMAP-Rule:MF_03155}.			PNP/MTAP phosphorylase family, MTAP subfamily	RPRC003720-RA;	12	63.8	269.8
R4G8Q4	Serine/threonine-protein phosphatase (EC 3.1.3.16)		phosphoprotein phosphatase activity [GO:0004721]	GO:0004721	35,518		phosphoprotein phosphatase activity [GO:0004721]				PPP phosphatase family	RPRC007500-RA;	13	65.9	146.12
R4G8Q7	Putative ubiquitin regulatory protein		nucleic acid binding [GO:0003676]	GO:0003676	36,150		nucleic acid binding [GO:0003676]					RPRC014616-RA;	11	38.2	41.519
R4G8R3	Uncharacterized protein	protein transport [GO:0015031]		GO:0015031	40,366		protein transport [GO:0015031]					RPRC005072-RA;	12	26.4	78.845
R4G8R6	Putative troponin isoform 3	regulation of muscle contraction [GO:0006937]		GO:0005861; GO:0006937	45,322	troponin complex [GO:0005861]	troponin complex [GO:0005861]; regulation of muscle contraction [GO:0006937]					RPRC002441-RA;	23	64.2	129.78
R4G8R7	Putative metallopeptidase				43,048							RPRC007149-RA;	9	27.2	24.689
R4G8R9	Putative atp-dependent rna helicase fal1		ATP binding [GO:0005524]; helicase activity [GO:0004386]; nucleic acid binding [GO:0003676]	GO:0003676; GO:0004386; GO:0005524	45,685		ATP binding [GO:0005524]; helicase activity [GO:0004386]; nucleic acid binding [GO:0003676]				DEAD box helicase family	RPRC002208-RA;	19	49	116.16
R4G8S2	Putative 26s proteasome regulatory complex	proteasome assembly [GO:0043248]		GO:0000502; GO:0043248	46,998	proteasome complex [GO:0000502]	proteasome complex [GO:0000502]; proteasome assembly [GO:0043248]					RPRC007537-RA;	4	72.5	323.31
R4G8S6	Tubulin beta chain	microtubule-based process [GO:0007017]	GTPase activity [GO:0003924]; GTP binding [GO:0005525]; structural constituent of cytoskeleton [GO:0005200]	GO:0003924; GO:0005200; GO:0005525; GO:0005737; GO:0005874; GO:0007017	50,230	cytoplasm [GO:0005737]; microtubule [GO:0005874]	cytoplasm [GO:0005737]; microtubule [GO:0005874]; GTP binding [GO:0005525]; GTPase activity [GO:0003924]; structural constituent of cytoskeleton [GO:0005200]; microtubule-based process [GO:0007017]	SUBCELLULAR LOCATION: Cytoplasm, cytoskeleton {ECO:0000256|SAAS:SAAS00361597}.			Tubulin family	RPRC007667-RA;	29	67.1	323.31
R4G8S8	Elongation factor 1-alpha		GTPase activity [GO:0003924]; GTP binding [GO:0005525]; translation elongation factor activity [GO:0003746]	GO:0003746; GO:0003924; GO:0005525	50,518		GTP binding [GO:0005525]; GTPase activity [GO:0003924]; translation elongation factor activity [GO:0003746]				TRAFAC class translation factor GTPase superfamily, Classic translation factor GTPase family, EF-Tu/EF-1A subfamily	RPRC015041-RA;	21	39.2	84.367
R4G8T5	Putative phenylalanyl-trna synthetase beta subunit	phenylalanyl-tRNA aminoacylation [GO:0006432]	ATP binding [GO:0005524]; magnesium ion binding [GO:0000287]; phenylalanine-tRNA ligase activity [GO:0004826]; RNA binding [GO:0003723]	GO:0000287; GO:0003723; GO:0004826; GO:0005524; GO:0005737; GO:0006432	66,849	cytoplasm [GO:0005737]	cytoplasm [GO:0005737]; ATP binding [GO:0005524]; magnesium ion binding [GO:0000287]; phenylalanine-tRNA ligase activity [GO:0004826]; RNA binding [GO:0003723]; phenylalanyl-tRNA aminoacylation [GO:0006432]					RPRC009645-RA;	2	44.3	4.7918
R4G8T8	Putative heat shock protein 90	protein folding [GO:0006457]	ATP binding [GO:0005524]; unfolded protein binding [GO:0051082]	GO:0005524; GO:0006457; GO:0051082	83,563		ATP binding [GO:0005524]; unfolded protein binding [GO:0051082]; protein folding [GO:0006457]					RPRC014677-RA;	7	30.8	93.469
T1H7M5	Uncharacterized protein				31,299							RPRC000002-RA;	6	32.6	19.878
T1H7Q9	Uncharacterized protein (Fragment)	evasion or tolerance of host defenses [GO:0030682]		GO:0030682	16,174		evasion or tolerance of host defenses [GO:0030682]					RPRC000038-RA;	5	27.1	21.751
T1H7W0	ig domain-containing protein				24,068							RPRC000092-RA;	19	45.9	188.64
T1H7W9	EF-hand domain-containing protein	N-glycan processing [GO:0006491]	calcium ion binding [GO:0005509]	GO:0005509; GO:0006491	62,745		calcium ion binding [GO:0005509]; N-glycan processing [GO:0006491]			SIGNAL 1..19; /evidence="ECO:0000256|SAM:SignalP"		RPRC000101-RA;	16	32.7	68.344
T1H7Y9	Peptidase_S9 domain-containing protein (Fragment)		serine-type peptidase activity [GO:0008236]	GO:0008236	79,654		serine-type peptidase activity [GO:0008236]					RPRC000122-RA;	5	47.4	14.805
T1H823	Uncharacterized protein (Fragment)		deoxyribonuclease II activity [GO:0004531]	GO:0004531	13,019		deoxyribonuclease II activity [GO:0004531]					RPRC000158-RA;	5	10.1	5.775
T1H835	Cytochrome P450 (CYP6T)		heme binding [GO:0020037]; iron ion binding [GO:0005506]; monooxygenase activity [GO:0004497]; oxidoreductase activity, acting on paired donors, with incorporation or reduction of molecular oxygen [GO:0016705]	GO:0004497; GO:0005506; GO:0016021; GO:0016705; GO:0020037	60,498	integral component of membrane [GO:0016021]	integral component of membrane [GO:0016021]; heme binding [GO:0020037]; iron ion binding [GO:0005506]; monooxygenase activity [GO:0004497]; oxidoreductase activity, acting on paired donors, with incorporation or reduction of molecular oxygen [GO:0016705]				Cytochrome P450 family	RPRC000171-RA;	4	25	35.656
T1H845	Odorant binding protein 26		odorant binding [GO:0005549]	GO:0005549	18,639		odorant binding [GO:0005549]			SIGNAL 1..19; /evidence="ECO:0000256|SAM:SignalP"		RPRC000182-RA;	6	24	24.834
T1H849	Chromo domain-containing protein			GO:0005634	35,337	nucleus [GO:0005634]	nucleus [GO:0005634]	SUBCELLULAR LOCATION: Nucleus {ECO:0000256|SAAS:SAAS00539527}.				RPRC000186-RA;	3	54.3	52.085
T1H876	Histone H2A (Fragment)		DNA binding [GO:0003677]; protein heterodimerization activity [GO:0046982]	GO:0000786; GO:0003677; GO:0005634; GO:0046982	13,316	nucleosome [GO:0000786]; nucleus [GO:0005634]	nucleosome [GO:0000786]; nucleus [GO:0005634]; DNA binding [GO:0003677]; protein heterodimerization activity [GO:0046982]	SUBCELLULAR LOCATION: Chromosome {ECO:0000256|SAAS:SAAS00534031}. Nucleus {ECO:0000256|RuleBase:RU003767, ECO:0000256|SAAS:SAAS00534029}.			Histone H2A family	RPRC000213-RA;	7	50	60.373
T1H877	Serine/threonine-protein phosphatase (EC 3.1.3.16)		metal ion binding [GO:0046872]; phosphoprotein phosphatase activity [GO:0004721]	GO:0004721; GO:0046872	37,433		metal ion binding [GO:0046872]; phosphoprotein phosphatase activity [GO:0004721]				PPP phosphatase family	RPRC000214-RA;	6	51.5	14.221
T1H8F0	Histone H4	DNA-templated transcription, initiation [GO:0006352]	DNA binding [GO:0003677]; protein heterodimerization activity [GO:0046982]	GO:0000786; GO:0003677; GO:0005634; GO:0006352; GO:0046982	11,381	nucleosome [GO:0000786]; nucleus [GO:0005634]	nucleosome [GO:0000786]; nucleus [GO:0005634]; DNA binding [GO:0003677]; protein heterodimerization activity [GO:0046982]; DNA-templated transcription, initiation [GO:0006352]	SUBCELLULAR LOCATION: Chromosome {ECO:0000256|SAAS:SAAS00846060}. Nucleus {ECO:0000256|SAAS:SAAS00846055}.			Histone H4 family	RPRC000291-RA;RPRC005813-RA;RPRC009030-RA;RPRC014698-RA;RPRC014763-RA;	8	41.8	50.81
T1H8F4	1-alkyl-2-acetylglycerophosphocholine esterase				25,642							RPRC000295-RA;	2	28.4	40.687
T1H8G5	H15 domain-containing protein	nucleosome assembly [GO:0006334]	DNA binding [GO:0003677]	GO:0000786; GO:0003677; GO:0005634; GO:0006334	21,681	nucleosome [GO:0000786]; nucleus [GO:0005634]	nucleosome [GO:0000786]; nucleus [GO:0005634]; DNA binding [GO:0003677]; nucleosome assembly [GO:0006334]	SUBCELLULAR LOCATION: Chromosome {ECO:0000256|SAAS:SAAS00569684}. Nucleus {ECO:0000256|RuleBase:RU003894, ECO:0000256|SAAS:SAAS00569685}.			Histone H1/H5 family	RPRC000306-RA;	25	51.7	323.31
T1H8H9	cGMP-dependent protein kinase foraging		ATP binding [GO:0005524]; cGMP-dependent protein kinase activity [GO:0004692]	GO:0004692; GO:0005524	63,092		ATP binding [GO:0005524]; cGMP-dependent protein kinase activity [GO:0004692]					RPRC000321-RA;	10	34.5	30.996
T1H8J1	Protein kinase shaggy		ATP binding [GO:0005524]; protein serine/threonine kinase activity [GO:0004674]	GO:0004674; GO:0005524	50,507		ATP binding [GO:0005524]; protein serine/threonine kinase activity [GO:0004674]				Protein kinase superfamily	RPRC000333-RA;	3	19.9	14.694
T1H8K4	AB hydrolase-1 domain-containing protein		catalytic activity [GO:0003824]	GO:0003824	34,547		catalytic activity [GO:0003824]					RPRC000346-RA;	7	8.6	35.224
T1H8L6	Importin N-terminal domain-containing protein	intracellular protein transport [GO:0006886]; nuclear transport [GO:0051169]	Ran GTPase binding [GO:0008536]	GO:0005634; GO:0006886; GO:0008536; GO:0051169	121,523	nucleus [GO:0005634]	nucleus [GO:0005634]; Ran GTPase binding [GO:0008536]; intracellular protein transport [GO:0006886]; nuclear transport [GO:0051169]	SUBCELLULAR LOCATION: Nucleus {ECO:0000256|SAAS:SAAS00704922}.				RPRC000360-RA;	4	67.8	9.4035
T1H8M1	ADSL_C domain-containing protein (Fragment)				6,590							RPRC000366-RA;	4	37.6	57.299
T1H8M6	Eukaryotic translation initiation factor 6 (eIF-6)	mature ribosome assembly [GO:0042256]; ribosomal large subunit biogenesis [GO:0042273]	ribosomal large subunit binding [GO:0043023]; ribosome binding [GO:0043022]; translation initiation factor activity [GO:0003743]	GO:0003743; GO:0005730; GO:0005737; GO:0042256; GO:0042273; GO:0043022; GO:0043023	21,451	cytoplasm [GO:0005737]; nucleolus [GO:0005730]	cytoplasm [GO:0005737]; nucleolus [GO:0005730]; ribosomal large subunit binding [GO:0043023]; ribosome binding [GO:0043022]; translation initiation factor activity [GO:0003743]; mature ribosome assembly [GO:0042256]; ribosomal large subunit biogenesis [GO:0042273]	SUBCELLULAR LOCATION: Cytoplasm {ECO:0000256|HAMAP-Rule:MF_03132}. Nucleus, nucleolus {ECO:0000256|HAMAP-Rule:MF_03132}. Note=Shuttles between cytoplasm and nucleus/nucleolus. {ECO:0000256|HAMAP-Rule:MF_03132}.			EIF-6 family	RPRC000372-RA;	6	28.3	19.492
T1H8N5	Ethanolamine-phosphate cytidylyltransferase activity	biosynthetic process [GO:0009058]	catalytic activity [GO:0003824]	GO:0003824; GO:0009058	35,577		catalytic activity [GO:0003824]; biosynthetic process [GO:0009058]					RPRC000382-RA;	3	5.5	13.824
T1H8S7	Uncharacterized protein	ATP-dependent chromatin remodeling [GO:0043044]	DNA binding [GO:0003677]	GO:0003677; GO:0016514; GO:0043044	105,773	SWI/SNF complex [GO:0016514]	SWI/SNF complex [GO:0016514]; DNA binding [GO:0003677]; ATP-dependent chromatin remodeling [GO:0043044]	SUBCELLULAR LOCATION: Nucleus {ECO:0000256|SAAS:SAAS00548613}.				RPRC000426-RA;	2	3.7	2.5673
T1H8S9	CHK domain-containing protein				48,232							RPRC000428-RA;	22	33.1	86.393
T1H8U5	Cation_ATPase_N domain-containing protein		ATP binding [GO:0005524]	GO:0005524; GO:0016021	84,231	integral component of membrane [GO:0016021]	integral component of membrane [GO:0016021]; ATP binding [GO:0005524]				Cation transport ATPase (P-type) (TC 3.A.3) family	RPRC000444-RA;	3	34	7.6767
T1H8W4	Uncharacterized protein (Fragment)	evasion or tolerance of host defenses [GO:0030682]		GO:0030682	10,948		evasion or tolerance of host defenses [GO:0030682]			SIGNAL 1..15; /evidence="ECO:0000256|SAM:SignalP"		RPRC000463-RA;	7	11.1	15.09
T1H8W6	DDHD domain-containing protein		metal ion binding [GO:0046872]	GO:0046872	80,729		metal ion binding [GO:0046872]					RPRC000465-RA;	4	19.6	7.4943
T1H8X8	AB hydrolase-1 domain-containing protein				35,305							RPRC000477-RA;	9	76	152.82
T1H900	40S ribosomal protein SA	translation [GO:0006412]	structural constituent of ribosome [GO:0003735]	GO:0003735; GO:0006412; GO:0015935	19,643	small ribosomal subunit [GO:0015935]	small ribosomal subunit [GO:0015935]; structural constituent of ribosome [GO:0003735]; translation [GO:0006412]				Universal ribosomal protein uS2 family	RPRC000499-RA;	7	24.6	30.892
T1H952	SH3 domain-containing protein				46,050							RPRC000552-RA;	9	34.8	112.27
T1H965	S1 motif domain-containing protein		translation initiation factor activity [GO:0003743]	GO:0003743	39,402		translation initiation factor activity [GO:0003743]					RPRC000566-RA;	21	52.7	290.52
T1H969	RRM domain-containing protein		mRNA binding [GO:0003729]	GO:0003729	60,996		mRNA binding [GO:0003729]					RPRC000571-RA;	24	55.5	323.31
T1H983	Serine/threonine protein phosphatase 2a regulatory subunit A				67,427							RPRC000584-RA;	5	34.2	13.932
T1H9D8	SCP2 domain-containing protein				16,459							RPRC000641-RA;	12	33	102.88
T1H9H3	Uncharacterized protein		RNA binding [GO:0003723]	GO:0003723	65,526		RNA binding [GO:0003723]					RPRC000676-RA;	9	25.7	29.692
T1H9J0	Uncharacterized protein		metal ion binding [GO:0046872]	GO:0046872	49,858		metal ion binding [GO:0046872]					RPRC000693-RA;	4	30.7	20.982
T1H9K0	Dual specificity protein phosphatase (EC 3.1.3.16) (EC 3.1.3.48)		protein tyrosine/serine/threonine phosphatase activity [GO:0008138]; protein tyrosine phosphatase activity [GO:0004725]	GO:0004725; GO:0008138	21,511		protein tyrosine phosphatase activity [GO:0004725]; protein tyrosine/serine/threonine phosphatase activity [GO:0008138]				Protein-tyrosine phosphatase family, Non-receptor class dual specificity subfamily	RPRC000703-RA;	8	42.4	220.54
T1H9Q5	Gln-synt_C domain-containing protein	nitrogen compound metabolic process [GO:0006807]	glutamate-ammonia ligase activity [GO:0004356]	GO:0004356; GO:0006807	27,169		glutamate-ammonia ligase activity [GO:0004356]; nitrogen compound metabolic process [GO:0006807]				Glutamine synthetase family	RPRC000758-RA;	5	24.1	17.234
T1H9T0	TPK_B1_binding domain-containing protein	thiamine diphosphate biosynthetic process [GO:0009229]; thiamine metabolic process [GO:0006772]	ATP binding [GO:0005524]; thiamine binding [GO:0030975]; thiamine diphosphokinase activity [GO:0004788]	GO:0004788; GO:0005524; GO:0006772; GO:0009229; GO:0030975	33,735		ATP binding [GO:0005524]; thiamine binding [GO:0030975]; thiamine diphosphokinase activity [GO:0004788]; thiamine diphosphate biosynthetic process [GO:0009229]; thiamine metabolic process [GO:0006772]					RPRC000784-RA;	12	52	33.618
T1H9U1	Cytochrome P450 (CYP6AFB) (Fragment)		heme binding [GO:0020037]; iron ion binding [GO:0005506]; monooxygenase activity [GO:0004497]; oxidoreductase activity, acting on paired donors, with incorporation or reduction of molecular oxygen [GO:0016705]	GO:0004497; GO:0005506; GO:0016705; GO:0020037	29,216		heme binding [GO:0020037]; iron ion binding [GO:0005506]; monooxygenase activity [GO:0004497]; oxidoreductase activity, acting on paired donors, with incorporation or reduction of molecular oxygen [GO:0016705]				Cytochrome P450 family	RPRC000795-RA;	4	38.2	49.899
T1H9X6	PABS domain-containing protein	spermine biosynthetic process [GO:0006597]	spermine synthase activity [GO:0016768]	GO:0006597; GO:0016768	23,624		spermine synthase activity [GO:0016768]; spermine biosynthetic process [GO:0006597]					RPRC000830-RA;	5	50	41.803
T1HA39	DUF3456 domain-containing protein				14,345							RPRC000893-RA;	4	33.3	17.251
T1HA79	Uncharacterized protein	regulation of signal transduction [GO:0009966]		GO:0009966	25,942		regulation of signal transduction [GO:0009966]					RPRC000934-RA;	5	27.2	13.049
T1HA80	Uncharacterized protein				26,480							RPRC000935-RA;	4	19.2	33.034
T1HA86	Pyr_redox_2 domain-containing protein		oxidoreductase activity [GO:0016491]	GO:0016491	34,875		oxidoreductase activity [GO:0016491]					RPRC000942-RA;	9	96.5	143.57
T1HAB7	DUF3421 domain-containing protein				15,507							RPRC000974-RA;	11	50.2	62.333
T1HAD6	Uncharacterized protein	glutathione biosynthetic process [GO:0006750]	glutamate-cysteine ligase activity [GO:0004357]	GO:0004357; GO:0006750	36,399		glutamate-cysteine ligase activity [GO:0004357]; glutathione biosynthetic process [GO:0006750]					RPRC000991-RA;	7	11.2	19.617
T1HAG5	Coatomer subunit beta (Beta-coat protein)	intracellular protein transport [GO:0006886]; vesicle-mediated transport [GO:0016192]	structural molecule activity [GO:0005198]	GO:0000139; GO:0005198; GO:0006886; GO:0016192; GO:0030126	104,699	COPI vesicle coat [GO:0030126]; Golgi membrane [GO:0000139]	COPI vesicle coat [GO:0030126]; Golgi membrane [GO:0000139]; structural molecule activity [GO:0005198]; intracellular protein transport [GO:0006886]; vesicle-mediated transport [GO:0016192]	SUBCELLULAR LOCATION: Cytoplasm {ECO:0000256|PIRNR:PIRNR005727}. Golgi apparatus membrane {ECO:0000256|PIRNR:PIRNR005727}; Peripheral membrane protein {ECO:0000256|PIRNR:PIRNR005727}; Cytoplasmic side {ECO:0000256|PIRNR:PIRNR005727}. Cytoplasmic vesicle, COPI-coated vesicle membrane {ECO:0000256|PIRNR:PIRNR005727}; Peripheral membrane protein {ECO:0000256|PIRNR:PIRNR005727}; Cytoplasmic side {ECO…				RPRC001020-RA;	5	16.8	11.801
T1HAI8	Ubiquitin-like domain-containing protein				49,162							RPRC001043-RA;	9	42.5	137.93
T1HAM6	Uncharacterized protein				33,875							RPRC001081-RA;	7	29.6	20.345
T1HAP6	eIF2B_5 domain-containing protein		translation initiation factor activity [GO:0003743]	GO:0003743	36,287		translation initiation factor activity [GO:0003743]					RPRC001101-RA;	24	63.2	162.37
T1HAU5	V-type proton ATPase subunit C		proton transmembrane transporter activity [GO:0015078]	GO:0015078; GO:0033180	42,909	proton-transporting V-type ATPase, V1 domain [GO:0033180]	proton-transporting V-type ATPase, V1 domain [GO:0033180]; proton transmembrane transporter activity [GO:0015078]				V-ATPase C subunit family	RPRC001151-RA;	30	55	323.31
T1HAU6	Melanotransferrin			GO:0016021	71,685	integral component of membrane [GO:0016021]	integral component of membrane [GO:0016021]					RPRC001152-RA;	7	11.8	41.859
T1HAV3	Uncharacterized protein	cytoskeletal anchoring at plasma membrane [GO:0007016]	calcium ion binding [GO:0005509]	GO:0005509; GO:0005623; GO:0007016; GO:0016010; GO:0016021	106,469	cell [GO:0005623]; dystrophin-associated glycoprotein complex [GO:0016010]; integral component of membrane [GO:0016021]	cell [GO:0005623]; dystrophin-associated glycoprotein complex [GO:0016010]; integral component of membrane [GO:0016021]; calcium ion binding [GO:0005509]; cytoskeletal anchoring at plasma membrane [GO:0007016]			SIGNAL 1..26; /evidence="ECO:0000256|SAM:SignalP"		RPRC001159-RA;	4	26.1	8.7404
T1HB36	DUF3456 domain-containing protein				20,933							RPRC001242-RA;	3	30.3	37.104
T1HB37	Uncharacterized protein				18,675							RPRC001243-RA;	52	73.4	323.31
T1HB40	Iron responsive binding protein	cellular iron ion homeostasis [GO:0006879]; response to iron(II) ion [GO:0010040]	4 iron, 4 sulfur cluster binding [GO:0051539]; aconitate hydratase activity [GO:0003994]	GO:0003994; GO:0005623; GO:0005737; GO:0006879; GO:0010040; GO:0051539	98,649	cell [GO:0005623]; cytoplasm [GO:0005737]	cell [GO:0005623]; cytoplasm [GO:0005737]; 4 iron, 4 sulfur cluster binding [GO:0051539]; aconitate hydratase activity [GO:0003994]; cellular iron ion homeostasis [GO:0006879]; response to iron(II) ion [GO:0010040]	SUBCELLULAR LOCATION: Cytoplasm {ECO:0000256|RuleBase:RU361275}.			Aconitase/IPM isomerase family	RPRC001246-RA;	5	22.3	35.142
T1HB59	DAO domain-containing protein	D-amino acid metabolic process [GO:0046416]	D-amino-acid oxidase activity [GO:0003884]; FAD binding [GO:0071949]	GO:0003884; GO:0046416; GO:0071949	38,382		D-amino-acid oxidase activity [GO:0003884]; FAD binding [GO:0071949]; D-amino acid metabolic process [GO:0046416]					RPRC001266-RA;	22	38.9	231.4
T1HB68	Uncharacterized protein	mitochondrial fission [GO:0000266]; peroxisome fission [GO:0016559]	GTPase activity [GO:0003924]; GTP binding [GO:0005525]	GO:0000266; GO:0003924; GO:0005525; GO:0016559	78,866		GTP binding [GO:0005525]; GTPase activity [GO:0003924]; mitochondrial fission [GO:0000266]; peroxisome fission [GO:0016559]				TRAFAC class dynamin-like GTPase superfamily, Dynamin/Fzo/YdjA family	RPRC001275-RA;	17	46.7	222.94
T1HB69	Uncharacterized protein	carbohydrate metabolic process [GO:0005975]; malate metabolic process [GO:0006108]	malate dehydrogenase activity [GO:0016615]; oxidoreductase activity, acting on the CH-OH group of donors, NAD or NADP as acceptor [GO:0016616]	GO:0005975; GO:0006108; GO:0016615; GO:0016616	34,588		malate dehydrogenase activity [GO:0016615]; oxidoreductase activity, acting on the CH-OH group of donors, NAD or NADP as acceptor [GO:0016616]; carbohydrate metabolic process [GO:0005975]; malate metabolic process [GO:0006108]				LDH/MDH superfamily	RPRC001276-RA;	3	24.2	5.2457
T1HB80	Sulfotransfer_1 domain-containing protein		sulfotransferase activity [GO:0008146]	GO:0008146	14,567		sulfotransferase activity [GO:0008146]					RPRC001289-RA;	5	6.8	9.1388
T1HBE0	Uncharacterized protein	cellular metabolic process [GO:0044237]		GO:0044237	85,391		cellular metabolic process [GO:0044237]				EIF-2B alpha/beta/delta subunits family	RPRC001350-RA;	9	28.1	62.744
T1HBG1	Proteasome subunit beta (EC 3.4.25.1)	proteolysis involved in cellular protein catabolic process [GO:0051603]	threonine-type endopeptidase activity [GO:0004298]	GO:0004298; GO:0005634; GO:0005737; GO:0005839; GO:0051603	30,921	cytoplasm [GO:0005737]; nucleus [GO:0005634]; proteasome core complex [GO:0005839]	cytoplasm [GO:0005737]; nucleus [GO:0005634]; proteasome core complex [GO:0005839]; threonine-type endopeptidase activity [GO:0004298]; proteolysis involved in cellular protein catabolic process [GO:0051603]	SUBCELLULAR LOCATION: Cytoplasm {ECO:0000256|RuleBase:RU004203}. Nucleus {ECO:0000256|RuleBase:RU004203, ECO:0000256|SAAS:SAAS00551005}.			Peptidase T1B family	RPRC001372-RA;	14	33.3	67.872
T1HBI6	TPR_REGION domain-containing protein				58,210							RPRC001398-RA;	5	15.9	13.748
T1HBK8	KH domain-containing protein		RNA binding [GO:0003723]	GO:0003723	39,130		RNA binding [GO:0003723]					RPRC001420-RA;	10	35.7	93.951
T1HBM4	Uncharacterized protein	protein transport [GO:0015031]; retrograde transport, endosome to Golgi [GO:0042147]		GO:0005829; GO:0015031; GO:0030906; GO:0042147	48,980	cytosol [GO:0005829]; retromer, cargo-selective complex [GO:0030906]	cytosol [GO:0005829]; retromer, cargo-selective complex [GO:0030906]; protein transport [GO:0015031]; retrograde transport, endosome to Golgi [GO:0042147]					RPRC001436-RA;	7	19.3	33.03
T1HBP5	Importin N-terminal domain-containing protein	intracellular protein transport [GO:0006886]	Ran GTPase binding [GO:0008536]	GO:0005634; GO:0006886; GO:0008536	62,859	nucleus [GO:0005634]	nucleus [GO:0005634]; Ran GTPase binding [GO:0008536]; intracellular protein transport [GO:0006886]	SUBCELLULAR LOCATION: Nucleus {ECO:0000256|SAAS:SAAS00704922}.				RPRC001457-RA;	4	13.1	9.8316
T1HBP7	UBX domain-containing protein				53,153							RPRC001459-RA;	6	10.7	11.418
T1HBQ4	Uncharacterized protein		RNA binding [GO:0003723]	GO:0003723	62,577		RNA binding [GO:0003723]					RPRC001466-RA;	10	64.7	76.591
T1HBS4	Uncharacterized protein		5'-nucleotidase activity [GO:0008253]; magnesium ion binding [GO:0000287]	GO:0000287; GO:0005737; GO:0008253	26,737	cytoplasm [GO:0005737]	cytoplasm [GO:0005737]; 5'-nucleotidase activity [GO:0008253]; magnesium ion binding [GO:0000287]					RPRC001486-RA;	9	40.9	94.304
T1HBT5	TPR_REGION domain-containing protein				26,763							RPRC001497-RA;	9	34.8	57.198
T1HBY1	Uncharacterized protein		RNA binding [GO:0003723]	GO:0003723; GO:1990904	38,595	ribonucleoprotein complex [GO:1990904]	ribonucleoprotein complex [GO:1990904]; RNA binding [GO:0003723]					RPRC001543-RA;	7	21	19.587
T1HBZ3	Protein kinase domain-containing protein		ATP binding [GO:0005524]; protein kinase activity [GO:0004672]	GO:0004672; GO:0005524	44,095		ATP binding [GO:0005524]; protein kinase activity [GO:0004672]					RPRC001555-RA;	37	38.7	185.96
T1HC17	Uncharacterized protein				148,476							RPRC001579-RA;	9	41.1	70.327
T1HC31	Prefoldin subunit 3	protein folding [GO:0006457]		GO:0006457; GO:0016272	22,142	prefoldin complex [GO:0016272]	prefoldin complex [GO:0016272]; protein folding [GO:0006457]				Prefoldin subunit alpha family	RPRC001593-RA;	12	13	37.918
T1HC39	MBD domain-containing protein		DNA binding [GO:0003677]; metal ion binding [GO:0046872]	GO:0003677; GO:0005634; GO:0046872	125,729	nucleus [GO:0005634]	nucleus [GO:0005634]; DNA binding [GO:0003677]; metal ion binding [GO:0046872]					RPRC001601-RA;	4	9	8.8703
T1HC57	EF-hand domain-containing protein		calcium ion binding [GO:0005509]	GO:0005509	50,164		calcium ion binding [GO:0005509]					RPRC001619-RA;	10	14.8	32.758
T1HC70	Uncharacterized protein	copper ion homeostasis [GO:0055070]; retrograde vesicle-mediated transport, Golgi to endoplasmic reticulum [GO:0006890]	copper ion binding [GO:0005507]	GO:0005507; GO:0006890; GO:0055070	105,269		copper ion binding [GO:0005507]; copper ion homeostasis [GO:0055070]; retrograde vesicle-mediated transport, Golgi to endoplasmic reticulum [GO:0006890]					RPRC001632-RA;	9	39	43.608
T1HCA1	Uncharacterized protein				36,419							RPRC001665-RA;	7	78.3	46.98
T1HCA3	PDZ domain-containing protein				13,184							RPRC001667-RA;	3	11.5	5.1408
T1HCB7	PRKG1_interact domain-containing protein		protein kinase binding [GO:0019901]	GO:0019901	30,908		protein kinase binding [GO:0019901]					RPRC001681-RA;	14	50.2	101.04
T1HCC7	Uncharacterized protein				33,937							RPRC001691-RA;	5	25.1	16.588
T1HCH5	Uncharacterized protein				33,381							RPRC001739-RA;	3	16.5	10.82
T1HCK4	Uncharacterized protein	mitochondrial respiratory chain complex IV assembly [GO:0033617]	DNA binding [GO:0003677]	GO:0003677; GO:0005743; GO:0016021; GO:0033617	21,387	integral component of membrane [GO:0016021]; mitochondrial inner membrane [GO:0005743]	integral component of membrane [GO:0016021]; mitochondrial inner membrane [GO:0005743]; DNA binding [GO:0003677]; mitochondrial respiratory chain complex IV assembly [GO:0033617]					RPRC001768-RA;	3	21.5	3.2324
T1HCK9	Uncharacterized protein			GO:0016021	13,759	integral component of membrane [GO:0016021]	integral component of membrane [GO:0016021]					RPRC001773-RA;	6	10.6	17.138
T1HCL8	Calcium-transporting ATPase (EC 7.2.2.10)		ATP binding [GO:0005524]; calcium transmembrane transporter activity, phosphorylative mechanism [GO:0005388]	GO:0005388; GO:0005524; GO:0016021	73,862	integral component of membrane [GO:0016021]	integral component of membrane [GO:0016021]; ATP binding [GO:0005524]; calcium transmembrane transporter activity, phosphorylative mechanism [GO:0005388]	SUBCELLULAR LOCATION: Membrane {ECO:0000256|RuleBase:RU361146}; Multi-pass membrane protein {ECO:0000256|RuleBase:RU361146}.			Cation transport ATPase (P-type) (TC 3.A.3) family	RPRC001782-RA;	7	56.3	64.382
T1HCP7	Nucleoside diphosphate kinase (EC 2.7.4.6)		ATP binding [GO:0005524]; nucleoside diphosphate kinase activity [GO:0004550]	GO:0004550; GO:0005524	13,745		ATP binding [GO:0005524]; nucleoside diphosphate kinase activity [GO:0004550]					RPRC001811-RA;	6	30.4	13.373
T1HCQ9	Uncharacterized protein				34,166							RPRC001823-RA;	8	36.4	15.996
T1HCT8	Uncharacterized protein	intracellular protein transport [GO:0006886]	metal ion binding [GO:0046872]	GO:0006886; GO:0046872	27,517		metal ion binding [GO:0046872]; intracellular protein transport [GO:0006886]					RPRC001853-RA;	115	38	323.31
T1HCU4	Uncharacterized protein				467,019							RPRC001859-RA;	18	23.6	92.581
T1HCU9	WD_REPEATS_REGION domain-containing protein				114,713							RPRC001864-RA;	7	15.4	14.861
T1HCW7	CHK domain-containing protein				57,458							RPRC001882-RA;	12	24.7	32.561
T1HCW9	CHK domain-containing protein				62,072							RPRC001884-RA;	8	27.4	36.444
T1HCY1	Uncharacterized protein	lipid transport [GO:0006869]	lipid binding [GO:0008289]	GO:0006869; GO:0008289; GO:0016021	41,046	integral component of membrane [GO:0016021]	integral component of membrane [GO:0016021]; lipid binding [GO:0008289]; lipid transport [GO:0006869]					RPRC001896-RA;	3	2.8	26.483
T1HD44	Uncharacterized protein		protein tyrosine phosphatase activity [GO:0004725]	GO:0004725; GO:0005777; GO:0016021	206,882	integral component of membrane [GO:0016021]; peroxisome [GO:0005777]	integral component of membrane [GO:0016021]; peroxisome [GO:0005777]; protein tyrosine phosphatase activity [GO:0004725]					RPRC001959-RA;	7	11.8	17.676
T1HD61	BRO1 domain-containing protein				105,366							RPRC001976-RA;	21	52.1	194.98
T1HD70	Uncharacterized protein		oxidoreductase activity, acting on the aldehyde or oxo group of donors, NAD or NADP as acceptor [GO:0016620]	GO:0016620	48,712		oxidoreductase activity, acting on the aldehyde or oxo group of donors, NAD or NADP as acceptor [GO:0016620]					RPRC001985-RA;	5	26.5	30.964
T1HD78	CSD_1 domain-containing protein		nucleic acid binding [GO:0003676]	GO:0003676	35,621		nucleic acid binding [GO:0003676]					RPRC001993-RA;	6	20.4	28.848
T1HDC7	Uncharacterized protein	proteasome assembly [GO:0043248]	molecular adaptor activity [GO:0060090]	GO:0043248; GO:0060090	42,591		molecular adaptor activity [GO:0060090]; proteasome assembly [GO:0043248]					RPRC002044-RA;	7	10	11.527
T1HDD0	Uncharacterized protein		RNA binding [GO:0003723]	GO:0003723	102,654		RNA binding [GO:0003723]					RPRC002047-RA;	3	4.1	4.7183
T1HDG9	Uncharacterized protein	RNA catabolic process [GO:0006401]	ATP binding [GO:0005524]; RNA binding [GO:0003723]; RNA helicase activity [GO:0003724]	GO:0003723; GO:0003724; GO:0005524; GO:0006401	120,518		ATP binding [GO:0005524]; RNA binding [GO:0003723]; RNA helicase activity [GO:0003724]; RNA catabolic process [GO:0006401]					RPRC002086-RA;	7	37	15.384
T1HDH0	Proteasome assembly chaperone 2				27,672						PSMG2 family	RPRC002087-RA;	5	27.9	55.287
T1HDI2	Uncharacterized protein	evasion or tolerance of host defenses [GO:0030682]		GO:0030682	18,321		evasion or tolerance of host defenses [GO:0030682]			SIGNAL 1..21; /evidence="ECO:0000256|SAM:SignalP"		RPRC002102-RA;	10	25.1	186.18
T1HDJ4	Uncharacterized protein (Fragment)		serine-type endopeptidase activity [GO:0004252]	GO:0004252	48,685		serine-type endopeptidase activity [GO:0004252]					RPRC002114-RA;	38	48.9	323.31
T1HDK5	Lipophorin (Fragment)		lipid transporter activity [GO:0005319]	GO:0005319; GO:0016021	98,293	integral component of membrane [GO:0016021]	integral component of membrane [GO:0016021]; lipid transporter activity [GO:0005319]					RPRC002125-RA;	9	19.9	124.59
T1HDK6	Peptidylprolyl isomerase (EC 5.2.1.8)		peptidyl-prolyl cis-trans isomerase activity [GO:0003755]	GO:0003755; GO:0016021	75,413	integral component of membrane [GO:0016021]	integral component of membrane [GO:0016021]; peptidyl-prolyl cis-trans isomerase activity [GO:0003755]					RPRC002126-RA;	2	33.5	29.19
T1HDM2	Tr-type G domain-containing protein		GTPase activity [GO:0003924]; GTP binding [GO:0005525]	GO:0003924; GO:0005525	94,652		GTP binding [GO:0005525]; GTPase activity [GO:0003924]					RPRC002143-RA;	13	55.2	208.42
T1HDT9	Uncharacterized protein (Fragment)				33,852							RPRC002211-RA;	21	33.5	266.29
T1HDW0	Aminopeptidase (EC 3.4.11.-) (Fragment)		aminopeptidase activity [GO:0004177]; metallopeptidase activity [GO:0008237]; zinc ion binding [GO:0008270]	GO:0004177; GO:0008237; GO:0008270; GO:0016021	105,328	integral component of membrane [GO:0016021]	integral component of membrane [GO:0016021]; aminopeptidase activity [GO:0004177]; metallopeptidase activity [GO:0008237]; zinc ion binding [GO:0008270]				Peptidase M1 family	RPRC002232-RA;	17	35.6	171.65
T1HE43	Uncharacterized protein (Fragment)	protein deubiquitination [GO:0016579]; ubiquitin-dependent protein catabolic process [GO:0006511]	thiol-dependent ubiquitinyl hydrolase activity [GO:0036459]	GO:0006511; GO:0016579; GO:0036459	90,871		thiol-dependent ubiquitinyl hydrolase activity [GO:0036459]; protein deubiquitination [GO:0016579]; ubiquitin-dependent protein catabolic process [GO:0006511]					RPRC002315-RA;	2	2.2	8.5952
T1HE73	Sema domain-containing protein		semaphorin receptor activity [GO:0017154]	GO:0016021; GO:0017154	213,559	integral component of membrane [GO:0016021]	integral component of membrane [GO:0016021]; semaphorin receptor activity [GO:0017154]			SIGNAL 1..24; /evidence="ECO:0000256|SAM:SignalP"		RPRC002345-RA;	10	67.5	82.522
T1HE80	Serine/threonine-protein phosphatase (EC 3.1.3.16)		metal ion binding [GO:0046872]; phosphoprotein phosphatase activity [GO:0004721]	GO:0004721; GO:0046872	37,277		metal ion binding [GO:0046872]; phosphoprotein phosphatase activity [GO:0004721]				PPP phosphatase family	RPRC002352-RA;	15	44	193.52
T1HEA8	Amidohydro-rel domain-containing protein (Fragment)		hydrolase activity, acting on carbon-nitrogen (but not peptide) bonds [GO:0016810]	GO:0005737; GO:0016810	57,504	cytoplasm [GO:0005737]	cytoplasm [GO:0005737]; hydrolase activity, acting on carbon-nitrogen (but not peptide) bonds [GO:0016810]		PTM: Carbamylation allows a single lysine to coordinate two divalent metal cations. {ECO:0000256|PIRSR:PIRSR611778-50}.			RPRC002380-RA;	20	44	87.443
T1HEC4	TPR_REGION domain-containing protein (Fragment)		phosphoprotein phosphatase activity [GO:0004721]	GO:0004721	53,556		phosphoprotein phosphatase activity [GO:0004721]					RPRC002396-RA;	11	42.3	198.58
T1HED5	Macro domain-containing protein				33,538							RPRC002407-RA;	2	20.2	6.5267
T1HEH7	Uncharacterized protein (Fragment)	protein deubiquitination [GO:0016579]; ubiquitin-dependent ERAD pathway [GO:0030433]	thiol-dependent ubiquitin-specific protease activity [GO:0004843]	GO:0004843; GO:0016579; GO:0030433	14,154		thiol-dependent ubiquitin-specific protease activity [GO:0004843]; protein deubiquitination [GO:0016579]; ubiquitin-dependent ERAD pathway [GO:0030433]					RPRC002449-RA;	21	41.6	82.635
T1HEI8	Uncharacterized protein (Fragment)	gene silencing by RNA [GO:0031047]	nucleic acid binding [GO:0003676]	GO:0003676; GO:0031047	71,282		nucleic acid binding [GO:0003676]; gene silencing by RNA [GO:0031047]				Argonaute family	RPRC002460-RA;	12	39.6	49.409
T1HEK1	NADH dehydrogenase [ubiquinone] flavoprotein 1, mitochondrial (EC 1.6.99.3) (EC 7.1.1.2) (Fragment)		4 iron, 4 sulfur cluster binding [GO:0051539]; FMN binding [GO:0010181]; metal ion binding [GO:0046872]; NAD binding [GO:0051287]; NADH dehydrogenase (ubiquinone) activity [GO:0008137]	GO:0005743; GO:0008137; GO:0010181; GO:0046872; GO:0051287; GO:0051539; GO:0070469	48,271	mitochondrial inner membrane [GO:0005743]; respirasome [GO:0070469]	mitochondrial inner membrane [GO:0005743]; respirasome [GO:0070469]; 4 iron, 4 sulfur cluster binding [GO:0051539]; FMN binding [GO:0010181]; metal ion binding [GO:0046872]; NAD binding [GO:0051287]; NADH dehydrogenase (ubiquinone) activity [GO:0008137]	SUBCELLULAR LOCATION: Mitochondrion inner membrane {ECO:0000256|RuleBase:RU364066}; Peripheral membrane protein {ECO:0000256|RuleBase:RU364066}; Matrix side {ECO:0000256|RuleBase:RU364066}.			Complex I 51 kDa subunit family	RPRC002473-RA;	5	27.3	13.959
T1HEM4	Lactamase_B domain-containing protein (Fragment)				31,997							RPRC002496-RA;	3	16.8	20.358
T1HET1	Thymidylat_synt domain-containing protein (Fragment)	dTMP biosynthetic process [GO:0006231]	thymidylate synthase activity [GO:0004799]	GO:0004799; GO:0006231	21,184		thymidylate synthase activity [GO:0004799]; dTMP biosynthetic process [GO:0006231]					RPRC002553-RA;	16	42.4	293.46
T1HEX2	ERAP1_C domain-containing protein			GO:0016021	64,110	integral component of membrane [GO:0016021]	integral component of membrane [GO:0016021]					RPRC002594-RA;	11	41.1	26.287
T1HEX5	Uncharacterized protein				32,304					SIGNAL 1..23; /evidence="ECO:0000256|SAM:SignalP"		RPRC002597-RA;	16	41.9	94.827
T1HF00	MoCF_biosynth domain-containing protein (Fragment)		catalytic activity [GO:0003824]	GO:0003824	57,689		catalytic activity [GO:0003824]					RPRC002622-RA;	7	29.5	14.944
T1HF08	Uncharacterized protein (Fragment)		microtubule binding [GO:0008017]	GO:0008017	29,353		microtubule binding [GO:0008017]					RPRC002630-RA;	5	62.1	118.27
T1HF17	LIM zinc-binding domain-containing protein		metal ion binding [GO:0046872]	GO:0046872	10,238		metal ion binding [GO:0046872]					RPRC002639-RA;	5	8.3	7.0835
T1HF19	Electron transfer flavoprotein-ubiquinone oxidoreductase (ETF-QO) (EC 1.5.5.1) (Fragment)		electron-transferring-flavoprotein dehydrogenase activity [GO:0004174]	GO:0004174	66,302		electron-transferring-flavoprotein dehydrogenase activity [GO:0004174]					RPRC002641-RA;	7	35.9	12.273
T1HF25	Uncharacterized protein (Fragment)	evasion or tolerance of host defenses [GO:0030682]		GO:0030682	21,705		evasion or tolerance of host defenses [GO:0030682]			SIGNAL 1..15; /evidence="ECO:0000256|SAM:SignalP"		RPRC002647-RA;	4	45.5	36.453
T1HF26	Uncharacterized protein (Fragment)	tetrahydrobiopterin biosynthetic process [GO:0006729]	4-alpha-hydroxytetrahydrobiopterin dehydratase activity [GO:0008124]	GO:0006729; GO:0008124	11,764		4-alpha-hydroxytetrahydrobiopterin dehydratase activity [GO:0008124]; tetrahydrobiopterin biosynthetic process [GO:0006729]					RPRC002648-RA;	5	38.5	55.657
T1HF47	Uncharacterized protein	vesicle-mediated transport [GO:0016192]		GO:0016021; GO:0016192	24,672	integral component of membrane [GO:0016021]	integral component of membrane [GO:0016021]; vesicle-mediated transport [GO:0016192]				Synaptobrevin family	RPRC002669-RA;	3	41.8	15.587
T1HF68	Uncharacterized protein	response to metal ion [GO:0010038]		GO:0010038	12,140		response to metal ion [GO:0010038]					RPRC002690-RA;	8	60.8	36.223
T1HF79	Glucosamine_iso domain-containing protein	carbohydrate metabolic process [GO:0005975]; N-acetylglucosamine metabolic process [GO:0006044]	glucosamine-6-phosphate deaminase activity [GO:0004342]	GO:0004342; GO:0005975; GO:0006044	14,144		glucosamine-6-phosphate deaminase activity [GO:0004342]; carbohydrate metabolic process [GO:0005975]; N-acetylglucosamine metabolic process [GO:0006044]					RPRC002701-RA;	7	46.5	16.816
T1HF84	Uncharacterized protein				18,070							RPRC002706-RA;	18	20.8	36.145
T1HF86	Uncharacterized protein (Fragment)	leucyl-tRNA aminoacylation [GO:0006429]	aminoacyl-tRNA editing activity [GO:0002161]; ATP binding [GO:0005524]; leucine-tRNA ligase activity [GO:0004823]	GO:0002161; GO:0004823; GO:0005524; GO:0006429	111,057		aminoacyl-tRNA editing activity [GO:0002161]; ATP binding [GO:0005524]; leucine-tRNA ligase activity [GO:0004823]; leucyl-tRNA aminoacylation [GO:0006429]				Class-I aminoacyl-tRNA synthetase family	RPRC002708-RA;	5	48.2	13.976
T1HFC4	Uncharacterized protein				11,880							RPRC002746-RA;	9	43.6	26.161
T1HFC5	Uncharacterized protein				27,146							RPRC002747-RA;	3	24.3	10.314
T1HFE3	Glucosamine_iso domain-containing protein	carbohydrate metabolic process [GO:0005975]; N-acetylglucosamine metabolic process [GO:0006044]	glucosamine-6-phosphate deaminase activity [GO:0004342]	GO:0004342; GO:0005975; GO:0006044	15,643		glucosamine-6-phosphate deaminase activity [GO:0004342]; carbohydrate metabolic process [GO:0005975]; N-acetylglucosamine metabolic process [GO:0006044]					RPRC002765-RA;	37	33.2	246.46
T1HFF6	Uncharacterized protein (Fragment)				185,634							RPRC002778-RA;	7	19.4	15.14
T1HFH1	Uncharacterized protein (Fragment)		transferase activity, transferring acyl groups other than amino-acyl groups [GO:0016747]	GO:0016747	44,201		transferase activity, transferring acyl groups other than amino-acyl groups [GO:0016747]				Thiolase-like superfamily, Thiolase family	RPRC002793-RA;	5	46.2	36.855
T1HFH5	Uncharacterized protein	glutathione biosynthetic process [GO:0006750]	glutamate-cysteine ligase activity [GO:0004357]	GO:0004357; GO:0006750	19,175		glutamate-cysteine ligase activity [GO:0004357]; glutathione biosynthetic process [GO:0006750]					RPRC002797-RA;	8	14.1	16.278
T1HFM4	GST C-terminal domain-containing protein	methionyl-tRNA aminoacylation [GO:0006431]	ATP binding [GO:0005524]; methionine-tRNA ligase activity [GO:0004825]	GO:0004825; GO:0005524; GO:0006431	92,684		ATP binding [GO:0005524]; methionine-tRNA ligase activity [GO:0004825]; methionyl-tRNA aminoacylation [GO:0006431]				Class-I aminoacyl-tRNA synthetase family	RPRC002846-RA;	6	21	32.032
T1HFP0	Uncharacterized protein (Fragment)	intracellular protein transport [GO:0006886]		GO:0006886	51,502		intracellular protein transport [GO:0006886]					RPRC002862-RA;	15	67.3	299
T1HFP3	Uncharacterized protein		asparaginase activity [GO:0004067]	GO:0004067	32,621		asparaginase activity [GO:0004067]					RPRC002865-RA;	12	32.6	81.956
T1HFP8	PCI domain-containing protein			GO:0005737; GO:0008180	48,427	COP9 signalosome [GO:0008180]; cytoplasm [GO:0005737]	COP9 signalosome [GO:0008180]; cytoplasm [GO:0005737]	SUBCELLULAR LOCATION: Cytoplasm {ECO:0000256|SAAS:SAAS01184761}.				RPRC002870-RA;	3	5.8	7.1918
T1HFP9	TGc domain-containing protein (Fragment)	peptide cross-linking [GO:0018149]	metal ion binding [GO:0046872]; protein-glutamine gamma-glutamyltransferase activity [GO:0003810]	GO:0003810; GO:0018149; GO:0046872	79,080		metal ion binding [GO:0046872]; protein-glutamine gamma-glutamyltransferase activity [GO:0003810]; peptide cross-linking [GO:0018149]					RPRC002871-RA;	13	63.4	323.31
T1HFR3	Aldedh domain-containing protein		methylmalonate-semialdehyde dehydrogenase (acylating) activity [GO:0004491]	GO:0004491	38,106		methylmalonate-semialdehyde dehydrogenase (acylating) activity [GO:0004491]					RPRC002885-RA;	2	34.7	96.029
T1HFR5	TGc domain-containing protein (Fragment)	peptide cross-linking [GO:0018149]	protein-glutamine gamma-glutamyltransferase activity [GO:0003810]	GO:0003810; GO:0018149	71,242		protein-glutamine gamma-glutamyltransferase activity [GO:0003810]; peptide cross-linking [GO:0018149]					RPRC002887-RA;	4	27.9	24.043
T1HFR9	TGc domain-containing protein (Fragment)	peptide cross-linking [GO:0018149]	protein-glutamine gamma-glutamyltransferase activity [GO:0003810]	GO:0003810; GO:0018149	56,341		protein-glutamine gamma-glutamyltransferase activity [GO:0003810]; peptide cross-linking [GO:0018149]					RPRC002891-RA;	11	27.2	45.335
T1HFS7	TGc domain-containing protein (Fragment)	peptide cross-linking [GO:0018149]	metal ion binding [GO:0046872]; protein-glutamine gamma-glutamyltransferase activity [GO:0003810]	GO:0003810; GO:0018149; GO:0046872	65,451		metal ion binding [GO:0046872]; protein-glutamine gamma-glutamyltransferase activity [GO:0003810]; peptide cross-linking [GO:0018149]					RPRC002899-RA;	5	15.3	20.444
T1HFT0	Uncharacterized protein (Fragment)				44,486							RPRC002902-RA;	8	19.4	36.387
T1HFT8	Aldehyde dehydrogenase	cellular aldehyde metabolic process [GO:0006081]	oxidoreductase activity, acting on the aldehyde or oxo group of donors, NAD or NADP as acceptor [GO:0016620]	GO:0006081; GO:0016021; GO:0016620	56,230	integral component of membrane [GO:0016021]	integral component of membrane [GO:0016021]; oxidoreductase activity, acting on the aldehyde or oxo group of donors, NAD or NADP as acceptor [GO:0016620]; cellular aldehyde metabolic process [GO:0006081]				Aldehyde dehydrogenase family	RPRC002910-RA;	3	12.2	8.7083
T1HFT9	Ubiquilin				59,264							RPRC002911-RA;	9	57.4	50.996
T1HFU1	Uncharacterized protein (Fragment)	nucleobase-containing compound metabolic process [GO:0006139]	ATP binding [GO:0005524]; nucleobase-containing compound kinase activity [GO:0019205]	GO:0005524; GO:0006139; GO:0019205	21,540		ATP binding [GO:0005524]; nucleobase-containing compound kinase activity [GO:0019205]; nucleobase-containing compound metabolic process [GO:0006139]				Adenylate kinase family	RPRC002913-RA;	12	36.7	70.466
T1HFU2	Protein kinase domain-containing protein (Fragment)		ATP binding [GO:0005524]; protein serine/threonine kinase activity [GO:0004674]	GO:0004674; GO:0005524	41,106		ATP binding [GO:0005524]; protein serine/threonine kinase activity [GO:0004674]				Protein kinase superfamily	RPRC002914-RA;	5	23.6	13.41
T1HFU5	Glutathione S-transferase, sigma class (GSTs5) (Fragment)				25,022							RPRC002917-RA;	28	64.6	279.53
T1HFV0	Uncharacterized protein	carbohydrate metabolic process [GO:0005975]	intramolecular transferase activity, phosphotransferases [GO:0016868]; magnesium ion binding [GO:0000287]	GO:0000287; GO:0005975; GO:0016868	68,267		intramolecular transferase activity, phosphotransferases [GO:0016868]; magnesium ion binding [GO:0000287]; carbohydrate metabolic process [GO:0005975]					RPRC002922-RA;	4	37.1	7.0137
T1HFV2	Uncharacterized protein	peptide cross-linking [GO:0018149]		GO:0018149	35,850		peptide cross-linking [GO:0018149]					RPRC002924-RA;	2	34.6	14.512
T1HFZ1	Chitin-binding type-2 domain-containing protein	chitin metabolic process [GO:0006030]	chitin binding [GO:0008061]	GO:0005576; GO:0006030; GO:0008061	26,094	extracellular region [GO:0005576]	extracellular region [GO:0005576]; chitin binding [GO:0008061]; chitin metabolic process [GO:0006030]			SIGNAL 1..23; /evidence="ECO:0000256|SAM:SignalP"		RPRC002963-RA;	13	38	264.79
T1HFZ7	Succinate--CoA ligase [ADP-forming] subunit beta, mitochondrial (EC 6.2.1.5) (ATP-specific succinyl-CoA synthetase subunit beta) (A-SCS) (Succinyl-CoA synthetase beta-A chain) (SCS-betaA)	tricarboxylic acid cycle [GO:0006099]	ATP binding [GO:0005524]; magnesium ion binding [GO:0000287]; succinate-CoA ligase (ADP-forming) activity [GO:0004775]	GO:0000287; GO:0004775; GO:0005524; GO:0005739; GO:0006099	48,607	mitochondrion [GO:0005739]	mitochondrion [GO:0005739]; ATP binding [GO:0005524]; magnesium ion binding [GO:0000287]; succinate-CoA ligase (ADP-forming) activity [GO:0004775]; tricarboxylic acid cycle [GO:0006099]	SUBCELLULAR LOCATION: Mitochondrion {ECO:0000256|HAMAP-Rule:MF_03220}.			Succinate/malate CoA ligase beta subunit family, ATP-specific subunit beta subfamily	RPRC002969-RA;	7	51	71.902
T1HG94	ANK_REP_REGION domain-containing protein				22,568							RPRC003067-RA;	18	68.6	296.02
T1HGE0	Uncharacterized protein		proton-transporting ATPase activity, rotational mechanism [GO:0046961]	GO:0033178; GO:0046961	26,152	proton-transporting two-sector ATPase complex, catalytic domain [GO:0033178]	proton-transporting two-sector ATPase complex, catalytic domain [GO:0033178]; proton-transporting ATPase activity, rotational mechanism [GO:0046961]					RPRC003113-RA;	5	15.6	64.736
T1HGG7	Uncharacterized protein (Fragment)	DNA repair [GO:0006281]	heme binding [GO:0020037]; iron ion binding [GO:0005506]; oxidoreductase activity, acting on paired donors, with incorporation or reduction of molecular oxygen [GO:0016705]	GO:0005506; GO:0006281; GO:0016705; GO:0020037	56,883		heme binding [GO:0020037]; iron ion binding [GO:0005506]; oxidoreductase activity, acting on paired donors, with incorporation or reduction of molecular oxygen [GO:0016705]; DNA repair [GO:0006281]					RPRC003140-RA;	12	51.9	35.327
T1HGG8	Aldo_ket_red domain-containing protein		oxidoreductase activity [GO:0016491]	GO:0016491	36,305		oxidoreductase activity [GO:0016491]					RPRC003141-RA;	4	23.3	25.345
T1HGG9	CPSF_A domain-containing protein	DNA repair [GO:0006281]	nucleic acid binding [GO:0003676]	GO:0003676; GO:0005634; GO:0006281	22,818	nucleus [GO:0005634]	nucleus [GO:0005634]; nucleic acid binding [GO:0003676]; DNA repair [GO:0006281]					RPRC003142-RA;	5	21.7	20.904
T1HGH0	CPSF_A domain-containing protein	DNA repair [GO:0006281]	nucleic acid binding [GO:0003676]	GO:0003676; GO:0005634; GO:0006281	42,299	nucleus [GO:0005634]	nucleus [GO:0005634]; nucleic acid binding [GO:0003676]; DNA repair [GO:0006281]					RPRC003143-RA;	8	61.4	119.68
T1HGJ9	Uncharacterized protein				17,484							RPRC003172-RA;	39	22.4	180.76
T1HGL4	Uncharacterized protein (Fragment)		peptidase activity [GO:0008233]; serine-type endopeptidase inhibitor activity [GO:0004867]	GO:0004867; GO:0005576; GO:0008233	323,552	extracellular region [GO:0005576]	extracellular region [GO:0005576]; peptidase activity [GO:0008233]; serine-type endopeptidase inhibitor activity [GO:0004867]					RPRC003187-RA;	11	41.5	113.7
T1HGN2	Uncharacterized protein			GO:0016021	38,923	integral component of membrane [GO:0016021]	integral component of membrane [GO:0016021]					RPRC003205-RA;	57	65.5	323.31
T1HGQ7	Aminopeptidase (EC 3.4.11.-) (Fragment)		aminopeptidase activity [GO:0004177]; metallopeptidase activity [GO:0008237]; zinc ion binding [GO:0008270]	GO:0004177; GO:0008237; GO:0008270	98,439		aminopeptidase activity [GO:0004177]; metallopeptidase activity [GO:0008237]; zinc ion binding [GO:0008270]				Peptidase M1 family	RPRC003230-RA;	5	19.6	25.535
T1HGS9	Thioredoxin domain-containing protein (Fragment)	cell redox homeostasis [GO:0045454]		GO:0005623; GO:0045454	44,575	cell [GO:0005623]	cell [GO:0005623]; cell redox homeostasis [GO:0045454]					RPRC003252-RA;	5	21.8	32
T1HGV2	Uncharacterized protein		RNA binding [GO:0003723]	GO:0003723	46,990		RNA binding [GO:0003723]					RPRC003275-RA;	4	44.3	54.952
T1HGW0	DHO_dh domain-containing protein		oxidoreductase activity, acting on the CH-CH group of donors [GO:0016627]	GO:0005737; GO:0016627	14,449	cytoplasm [GO:0005737]	cytoplasm [GO:0005737]; oxidoreductase activity, acting on the CH-CH group of donors [GO:0016627]					RPRC003283-RA;	189	47.8	323.31
T1HGW1	Uncharacterized protein (Fragment)		ATP binding [GO:0005524]; protein kinase activity [GO:0004672]	GO:0004672; GO:0005524	615,224		ATP binding [GO:0005524]; protein kinase activity [GO:0004672]					RPRC003284-RA;	5	27.6	54.995
T1HGW2	Amidohydro-rel domain-containing protein		hydrolase activity, acting on carbon-nitrogen (but not peptide) bonds [GO:0016810]	GO:0016810	31,801		hydrolase activity, acting on carbon-nitrogen (but not peptide) bonds [GO:0016810]					RPRC003285-RA;	17	78.3	323.31
T1HGX1	Aldedh domain-containing protein (Fragment)		oxidoreductase activity, acting on the aldehyde or oxo group of donors, NAD or NADP as acceptor [GO:0016620]	GO:0016620	55,710		oxidoreductase activity, acting on the aldehyde or oxo group of donors, NAD or NADP as acceptor [GO:0016620]				Aldehyde dehydrogenase family	RPRC003294-RA;	3	36.2	63.024
T1HGY0	Ig-like domain-containing protein				14,393							RPRC003303-RA;	6	48.5	22.415
T1HGY1	Fibronectin type-III domain-containing protein (Fragment)				19,049							RPRC003304-RA;	3	10.7	4.0003
T1HGY2	Uncharacterized protein				22,622							RPRC003305-RA;	13	54.4	60.312
T1HH04	60S acidic ribosomal protein P0 (Fragment)	ribosome biogenesis [GO:0042254]		GO:0005840; GO:0042254	32,261	ribosome [GO:0005840]	ribosome [GO:0005840]; ribosome biogenesis [GO:0042254]				Universal ribosomal protein uL10 family	RPRC003327-RA;	9	46.7	47.034
T1HH28	Peptidase_M24 domain-containing protein				27,202							RPRC003351-RA;	20	57	160.91
T1HH29	Peptidylprolyl isomerase (EC 5.2.1.8)		FK506 binding [GO:0005528]; heat shock protein binding [GO:0031072]; peptidyl-prolyl cis-trans isomerase activity [GO:0003755]	GO:0003755; GO:0005528; GO:0031072	46,851		FK506 binding [GO:0005528]; heat shock protein binding [GO:0031072]; peptidyl-prolyl cis-trans isomerase activity [GO:0003755]					RPRC003352-RA;	4	21.8	10.632
T1HH34	Peptidase_M24 domain-containing protein				17,392							RPRC003357-RA;	4	59.8	57.585
T1HH35	Ig-like domain-containing protein				12,600							RPRC003358-RA;	14	30.5	52.433
T1HH36	Uncharacterized protein (Fragment)				58,019							RPRC003359-RA;	12	42.3	68.492
T1HH40	Uncharacterized protein				43,282							RPRC003363-RA;	5	10.5	81.897
T1HH45	P-type domain-containing protein (Fragment)	carbohydrate metabolic process [GO:0005975]	carbohydrate binding [GO:0030246]; hydrolase activity, hydrolyzing O-glycosyl compounds [GO:0004553]	GO:0004553; GO:0005975; GO:0030246	95,518		carbohydrate binding [GO:0030246]; hydrolase activity, hydrolyzing O-glycosyl compounds [GO:0004553]; carbohydrate metabolic process [GO:0005975]				Glycosyl hydrolase 31 family	RPRC003368-RA;	2	15.5	9.2366
T1HH61	Glycine cleavage system H protein	glycine decarboxylation via glycine cleavage system [GO:0019464]		GO:0005739; GO:0005960; GO:0019464	17,512	glycine cleavage complex [GO:0005960]; mitochondrion [GO:0005739]	glycine cleavage complex [GO:0005960]; mitochondrion [GO:0005739]; glycine decarboxylation via glycine cleavage system [GO:0019464]	SUBCELLULAR LOCATION: Mitochondrion {ECO:0000256|RuleBase:RU364055}.			GcvH family	RPRC003384-RA;	12	55.8	154
T1HHF1	Uncharacterized protein (Fragment)	deoxyribonucleotide catabolic process [GO:0009264]	deoxyribose-phosphate aldolase activity [GO:0004139]	GO:0004139; GO:0005737; GO:0009264	32,879	cytoplasm [GO:0005737]	cytoplasm [GO:0005737]; deoxyribose-phosphate aldolase activity [GO:0004139]; deoxyribonucleotide catabolic process [GO:0009264]					RPRC003474-RA;	7	36.4	97.171
T1HHF5	26S proteasome beta 1 subunit	proteasome-mediated ubiquitin-dependent protein catabolic process [GO:0043161]	threonine-type endopeptidase activity [GO:0004298]	GO:0004298; GO:0005839; GO:0043161	24,123	proteasome core complex [GO:0005839]	proteasome core complex [GO:0005839]; threonine-type endopeptidase activity [GO:0004298]; proteasome-mediated ubiquitin-dependent protein catabolic process [GO:0043161]					RPRC003478-RA;	12	51.2	59.767
T1HHI6	C2 domain-containing protein	endoplasmic reticulum-plasma membrane tethering [GO:0061817]; lipid transport [GO:0006869]		GO:0006869; GO:0061817	36,616		endoplasmic reticulum-plasma membrane tethering [GO:0061817]; lipid transport [GO:0006869]					RPRC003509-RA;	6	33.7	39.487
T1HHL1	Uncharacterized protein				23,532							RPRC003534-RA;	16	52.4	323.31
T1HHL6	CHK domain-containing protein (Fragment)				42,516							RPRC003539-RA;	9	6.7	24.237
T1HHM9	Uncharacterized protein	intracellular transport [GO:0046907]	metal ion binding [GO:0046872]	GO:0046872; GO:0046907	229,295		metal ion binding [GO:0046872]; intracellular transport [GO:0046907]					RPRC003552-RA;	10	26.4	36.019
T1HHN1	CHK domain-containing protein				55,523							RPRC003554-RA;	17	71.7	323.31
T1HHP0	Uncharacterized protein		catalytic activity [GO:0003824]	GO:0003824	31,523		catalytic activity [GO:0003824]				Enoyl-CoA hydratase/isomerase family	RPRC003563-RA;	19	67.1	310.27
T1HHQ5	COesterase domain-containing protein				38,835							RPRC003578-RA;	12	37.1	312.57
T1HHR2	Uncharacterized protein	cell adhesion [GO:0007155]	cadherin binding [GO:0045296]	GO:0007155; GO:0045296	88,475		cadherin binding [GO:0045296]; cell adhesion [GO:0007155]					RPRC003585-RA;	4	22.3	103.73
T1HHU4	Uncharacterized protein	cell adhesion [GO:0007155]	cadherin binding [GO:0045296]	GO:0007155; GO:0045296	88,776		cadherin binding [GO:0045296]; cell adhesion [GO:0007155]					RPRC003617-RA;	1	18.6	4.9913
T1HHU6	COesterase domain-containing protein				13,137					SIGNAL 1..19; /evidence="ECO:0000256|SAM:SignalP"		RPRC003619-RA;	9	24.1	79.979
T1HHU8	Caprin-1_dimer domain-containing protein			GO:0016021	49,057	integral component of membrane [GO:0016021]	integral component of membrane [GO:0016021]					RPRC003621-RA;	5	60.1	275.82
T1HHZ9	Tubulin alpha chain (Fragment)	microtubule-based process [GO:0007017]	GTPase activity [GO:0003924]; GTP binding [GO:0005525]; structural constituent of cytoskeleton [GO:0005200]	GO:0003924; GO:0005200; GO:0005525; GO:0005874; GO:0007017	49,791	microtubule [GO:0005874]	microtubule [GO:0005874]; GTP binding [GO:0005525]; GTPase activity [GO:0003924]; structural constituent of cytoskeleton [GO:0005200]; microtubule-based process [GO:0007017]				Tubulin family	RPRC003672-RA;	7	9.9	14.264
T1HI15	SKICH domain-containing protein			GO:0016021	96,614	integral component of membrane [GO:0016021]	integral component of membrane [GO:0016021]					RPRC003688-RA;	3	18.3	26.541
T1HI25	Thymidylate_kin domain-containing protein				27,905							RPRC003698-RA;	9	37	71.93
T1HI42	USP7_ICP0_bdg domain-containing protein				40,497							RPRC003715-RA;	7	27.2	82.068
T1HI44	Uncharacterized protein	cell redox homeostasis [GO:0045454]		GO:0005623; GO:0045454	32,289	cell [GO:0005623]	cell [GO:0005623]; cell redox homeostasis [GO:0045454]					RPRC003717-RA;	2	22.7	9.86
T1HI69	Sulfotransfer_1 domain-containing protein		sulfotransferase activity [GO:0008146]	GO:0008146	12,891		sulfotransferase activity [GO:0008146]					RPRC003742-RA;	11	25.3	29.476
T1HI83	Uncharacterized protein		ATP binding [GO:0005524]; nucleic acid binding [GO:0003676]	GO:0003676; GO:0005524	43,883		ATP binding [GO:0005524]; nucleic acid binding [GO:0003676]					RPRC003756-RA;	8	52.6	167.39
T1HI88	Uncharacterized protein (Fragment)	protein folding [GO:0006457]	unfolded protein binding [GO:0051082]	GO:0006457; GO:0016272; GO:0051082	12,947	prefoldin complex [GO:0016272]	prefoldin complex [GO:0016272]; unfolded protein binding [GO:0051082]; protein folding [GO:0006457]					RPRC003761-RA;	5	25.6	9.9046
T1HI96	Uncharacterized protein	proteasome assembly [GO:0043248]		GO:0005783; GO:0043248	22,135	endoplasmic reticulum [GO:0005783]	endoplasmic reticulum [GO:0005783]; proteasome assembly [GO:0043248]					RPRC003769-RA;	3	13.2	9.0474
T1HIA9	Porphobilinogen deaminase	peptidyl-pyrromethane cofactor linkage [GO:0018160]; tetrapyrrole biosynthetic process [GO:0033014]	hydroxymethylbilane synthase activity [GO:0004418]	GO:0004418; GO:0018160; GO:0033014	37,272		hydroxymethylbilane synthase activity [GO:0004418]; peptidyl-pyrromethane cofactor linkage [GO:0018160]; tetrapyrrole biosynthetic process [GO:0033014]					RPRC003782-RA;	19	32.7	171.84
T1HIC3	AP complex subunit beta	intracellular protein transport [GO:0006886]; vesicle-mediated transport [GO:0016192]	clathrin binding [GO:0030276]	GO:0006886; GO:0016192; GO:0030131; GO:0030276	104,406	clathrin adaptor complex [GO:0030131]	clathrin adaptor complex [GO:0030131]; clathrin binding [GO:0030276]; intracellular protein transport [GO:0006886]; vesicle-mediated transport [GO:0016192]	SUBCELLULAR LOCATION: Cytoplasm {ECO:0000256|SAAS:SAAS00556307}.			Adaptor complexes large subunit family	RPRC003796-RA;	8	66.9	43.399
T1HIE0	Peptidylprolyl isomerase (EC 5.2.1.8)		peptidyl-prolyl cis-trans isomerase activity [GO:0003755]	GO:0003755	15,701		peptidyl-prolyl cis-trans isomerase activity [GO:0003755]			SIGNAL 1..22; /evidence="ECO:0000256|SAM:SignalP"		RPRC003813-RA;	3	22.8	10.146
T1HIG0	6-phosphogluconolactonase (6PGL) (EC 3.1.1.31)	carbohydrate metabolic process [GO:0005975]; pentose-phosphate shunt [GO:0006098]	6-phosphogluconolactonase activity [GO:0017057]	GO:0005975; GO:0006098; GO:0017057	26,612		6-phosphogluconolactonase activity [GO:0017057]; carbohydrate metabolic process [GO:0005975]; pentose-phosphate shunt [GO:0006098]				Glucosamine/galactosamine-6-phosphate isomerase family, 6-phosphogluconolactonase subfamily	RPRC003833-RA;	6	23.5	21.723
T1HIG2	Uncharacterized protein	intracellular protein transport [GO:0006886]		GO:0006886	42,580		intracellular protein transport [GO:0006886]					RPRC003835-RA;	2	15.8	6.4315
T1HII2	Uncharacterized protein				8,651							RPRC003855-RA;	10	74.6	323.31
T1HIJ3	Uncharacterized protein				19,296					SIGNAL 1..19; /evidence="ECO:0000256|SAM:SignalP"		RPRC003866-RA;	11	56.9	126.52
T1HIJ4	Uncharacterized protein				23,563					SIGNAL 1..30; /evidence="ECO:0000256|SAM:SignalP"		RPRC003867-RA;	11	53	262.01
T1HIJ8	Uncharacterized protein				23,490					SIGNAL 1..19; /evidence="ECO:0000256|SAM:SignalP"		RPRC003871-RA;	9	59	84.736
T1HIJ9	Uncharacterized protein				19,163					SIGNAL 1..19; /evidence="ECO:0000256|SAM:SignalP"		RPRC003872-RA;	10	81.6	281.65
T1HIK3	DUF1907 domain-containing protein			GO:0005634	18,688	nucleus [GO:0005634]	nucleus [GO:0005634]					RPRC003876-RA;	17	77.8	323.31
T1HIK5	4-hydroxyphenylpyruvate dioxygenase	aromatic amino acid family metabolic process [GO:0009072]	4-hydroxyphenylpyruvate dioxygenase activity [GO:0003868]	GO:0003868; GO:0009072	25,168		4-hydroxyphenylpyruvate dioxygenase activity [GO:0003868]; aromatic amino acid family metabolic process [GO:0009072]					RPRC003878-RA;	9	72.6	51.726
T1HIK8	DUF1907 domain-containing protein (Fragment)			GO:0005634	16,929	nucleus [GO:0005634]	nucleus [GO:0005634]					RPRC003881-RA;	8	26.6	28.238
T1HIP9	Uncharacterized protein (Fragment)	DNA repair [GO:0006281]; mRNA splicing, via spliceosome [GO:0000398]	ubiquitin protein ligase activity [GO:0061630]	GO:0000398; GO:0000974; GO:0006281; GO:0061630	55,171	Prp19 complex [GO:0000974]	Prp19 complex [GO:0000974]; ubiquitin protein ligase activity [GO:0061630]; DNA repair [GO:0006281]; mRNA splicing, via spliceosome [GO:0000398]					RPRC003922-RA;	10	32.1	125.38
T1HIQ2	Uncharacterized protein		oxidoreductase activity [GO:0016491]	GO:0016491	48,584		oxidoreductase activity [GO:0016491]					RPRC003925-RA;	8	40	135.96
T1HIQ8	F-actin-capping protein subunit beta (Fragment)	actin cytoskeleton organization [GO:0030036]; barbed-end actin filament capping [GO:0051016]	actin binding [GO:0003779]	GO:0003779; GO:0005737; GO:0008290; GO:0030036; GO:0051016	30,893	cytoplasm [GO:0005737]; F-actin capping protein complex [GO:0008290]	cytoplasm [GO:0005737]; F-actin capping protein complex [GO:0008290]; actin binding [GO:0003779]; actin cytoskeleton organization [GO:0030036]; barbed-end actin filament capping [GO:0051016]	SUBCELLULAR LOCATION: Cytoplasm, cytoskeleton {ECO:0000256|RuleBase:RU365078}.			F-actin-capping protein beta subunit family	RPRC003931-RA;	11	74.7	298.87
T1HIQ9	Pyrroline-5-carboxylate reductase (EC 1.5.1.2) (Fragment)	L-proline biosynthetic process [GO:0055129]	pyrroline-5-carboxylate reductase activity [GO:0004735]	GO:0004735; GO:0055129	27,931		pyrroline-5-carboxylate reductase activity [GO:0004735]; L-proline biosynthetic process [GO:0055129]				Pyrroline-5-carboxylate reductase family	RPRC003932-RA;	63	76.3	323.31
T1HIR2	UBA_e1_C domain-containing protein (Fragment)	cellular protein modification process [GO:0006464]	ATP binding [GO:0005524]; ubiquitin-like modifier activating enzyme activity [GO:0008641]	GO:0005524; GO:0006464; GO:0008641	116,288		ATP binding [GO:0005524]; ubiquitin-like modifier activating enzyme activity [GO:0008641]; cellular protein modification process [GO:0006464]				Ubiquitin-activating E1 family	RPRC003935-RA;	7	43	110.11
T1HIT1	Uncharacterized protein (Fragment)		calcium ion binding [GO:0005509]	GO:0005509	20,067		calcium ion binding [GO:0005509]					RPRC003954-RA;	12	19.9	34.171
T1HIT7	Uncharacterized protein		DNA-binding transcription repressor activity, RNA polymerase II-specific [GO:0001227]	GO:0001227	87,608		DNA-binding transcription repressor activity, RNA polymerase II-specific [GO:0001227]					RPRC003960-RA;	5	17.3	40.811
T1HIT8	Phosphotransferase (EC 2.7.1.-) (Fragment)	cellular glucose homeostasis [GO:0001678]; glycolytic process [GO:0006096]	ATP binding [GO:0005524]; glucose binding [GO:0005536]; hexokinase activity [GO:0004396]	GO:0001678; GO:0004396; GO:0005524; GO:0005536; GO:0005623; GO:0006096	50,208	cell [GO:0005623]	cell [GO:0005623]; ATP binding [GO:0005524]; glucose binding [GO:0005536]; hexokinase activity [GO:0004396]; cellular glucose homeostasis [GO:0001678]; glycolytic process [GO:0006096]				Hexokinase family	RPRC003961-RA;	10	31.5	42.584
T1HIU7	Septin-type G domain-containing protein (Fragment)		GTP binding [GO:0005525]	GO:0005525	49,841		GTP binding [GO:0005525]				TRAFAC class TrmE-Era-EngA-EngB-Septin-like GTPase superfamily, Septin GTPase family	RPRC003970-RA;	9	31.5	77.066
T1HIU8	Serine/threonine-protein phosphatase 2A 55 kDa regulatory subunit B (Fragment)		protein phosphatase regulator activity [GO:0019888]	GO:0000159; GO:0019888	51,875	protein phosphatase type 2A complex [GO:0000159]	protein phosphatase type 2A complex [GO:0000159]; protein phosphatase regulator activity [GO:0019888]				Phosphatase 2A regulatory subunit B family	RPRC003971-RA;	2	19	26.472
T1HIX1	Uncharacterized protein				14,277							RPRC003994-RA;	9	6.9	28.308
T1HIZ2	ENTH domain-containing protein (Fragment)	vesicle-mediated transport [GO:0016192]		GO:0005794; GO:0016020; GO:0016192	144,866	Golgi apparatus [GO:0005794]; membrane [GO:0016020]	Golgi apparatus [GO:0005794]; membrane [GO:0016020]; vesicle-mediated transport [GO:0016192]					RPRC004015-RA;	11	37.7	64.31
T1HJ42	Uncharacterized protein (Fragment)		RNA binding [GO:0003723]; zinc ion binding [GO:0008270]	GO:0003723; GO:0008270	37,180		RNA binding [GO:0003723]; zinc ion binding [GO:0008270]					RPRC004065-RA;	2	23.7	15.822
T1HJ83	Uncharacterized protein (Fragment)		GTPase activity [GO:0003924]; GTP binding [GO:0005525]	GO:0003924; GO:0005525	20,791		GTP binding [GO:0005525]; GTPase activity [GO:0003924]					RPRC004106-RA;	29	65.3	251.02
T1HJ96	Protein disulfide-isomerase (EC 5.3.4.1) (Fragment)	cell redox homeostasis [GO:0045454]	protein disulfide isomerase activity [GO:0003756]	GO:0003756; GO:0005623; GO:0045454	51,544	cell [GO:0005623]	cell [GO:0005623]; protein disulfide isomerase activity [GO:0003756]; cell redox homeostasis [GO:0045454]				Protein disulfide isomerase family	RPRC004119-RA;	12	49.9	84.735
T1HJA6	Aldo_ket_red domain-containing protein (Fragment)				39,013							RPRC004129-RA;	7	46.6	49.39
T1HJB2	VASP_tetra domain-containing protein	actin polymerization or depolymerization [GO:0008154]		GO:0008154	19,061		actin polymerization or depolymerization [GO:0008154]					RPRC004135-RA;	11	55.2	147.55
T1HJD2	Uncharacterized protein				25,571					SIGNAL 1..19; /evidence="ECO:0000256|SAM:SignalP"		RPRC004155-RA;	6	31.9	71.521
T1HJD5	Uncharacterized protein				27,427					SIGNAL 1..19; /evidence="ECO:0000256|SAM:SignalP"		RPRC004158-RA;	7	46.7	22.426
T1HJG3	J domain-containing protein				19,214							RPRC004186-RA;	20	29.3	130.41
T1HJH1	Transket_pyr domain-containing protein (Fragment)	tricarboxylic acid cycle [GO:0006099]	oxoglutarate dehydrogenase (succinyl-transferring) activity [GO:0004591]; thiamine pyrophosphate binding [GO:0030976]	GO:0004591; GO:0006099; GO:0030976	100,052		oxoglutarate dehydrogenase (succinyl-transferring) activity [GO:0004591]; thiamine pyrophosphate binding [GO:0030976]; tricarboxylic acid cycle [GO:0006099]					RPRC004194-RA;	6	10.5	13.011
T1HJN0	LIM zinc-binding domain-containing protein (Fragment)		metal ion binding [GO:0046872]	GO:0046872	72,797		metal ion binding [GO:0046872]					RPRC004252-RA;	12	62.6	65.196
T1HJN2	UMP-CMP kinase (EC 2.7.4.14) (Deoxycytidylate kinase) (CK) (dCMP kinase) (Uridine monophosphate/cytidine monophosphate kinase) (UMP/CMP kinase) (UMP/CMPK)	'de novo' pyrimidine nucleobase biosynthetic process [GO:0006207]; pyrimidine nucleotide biosynthetic process [GO:0006221]	ATP binding [GO:0005524]; cytidylate kinase activity [GO:0004127]; uridylate kinase activity [GO:0009041]	GO:0004127; GO:0005524; GO:0005634; GO:0005737; GO:0006207; GO:0006221; GO:0009041	21,718	cytoplasm [GO:0005737]; nucleus [GO:0005634]	cytoplasm [GO:0005737]; nucleus [GO:0005634]; ATP binding [GO:0005524]; cytidylate kinase activity [GO:0004127]; uridylate kinase activity [GO:0009041]; 'de novo' pyrimidine nucleobase biosynthetic process [GO:0006207]; pyrimidine nucleotide biosynthetic process [GO:0006221]	SUBCELLULAR LOCATION: Cytoplasm {ECO:0000256|HAMAP-Rule:MF_03172}. Nucleus {ECO:0000256|HAMAP-Rule:MF_03172}.			Adenylate kinase family, UMP-CMP kinase subfamily	RPRC004254-RA;	27	65.3	323.31
T1HJT8	Uncharacterized protein		ATP binding [GO:0005524]	GO:0005524	71,381		ATP binding [GO:0005524]				Heat shock protein 70 family	RPRC004310-RA;	3	28.2	12.987
T1HJU0	AA_TRNA_LIGASE_II domain-containing protein (Fragment)	tRNA aminoacylation [GO:0043039]	aminoacyl-tRNA ligase activity [GO:0004812]; ATP binding [GO:0005524]; tRNA binding [GO:0000049]	GO:0000049; GO:0004812; GO:0005524; GO:0043039	16,099		aminoacyl-tRNA ligase activity [GO:0004812]; ATP binding [GO:0005524]; tRNA binding [GO:0000049]; tRNA aminoacylation [GO:0043039]					RPRC004312-RA;	11	39.9	55.275
T1HJV8	Peptidase A1 domain-containing protein (Fragment)		aspartic-type endopeptidase activity [GO:0004190]	GO:0004190	31,542		aspartic-type endopeptidase activity [GO:0004190]				Peptidase A1 family	RPRC004330-RA;	8	29.2	71.415
T1HJZ3	Uncharacterized protein	tRNA aminoacylation [GO:0043039]	aminoacyl-tRNA ligase activity [GO:0004812]; ATP binding [GO:0005524]; tRNA binding [GO:0000049]	GO:0000049; GO:0004812; GO:0005524; GO:0043039	33,481		aminoacyl-tRNA ligase activity [GO:0004812]; ATP binding [GO:0005524]; tRNA binding [GO:0000049]; tRNA aminoacylation [GO:0043039]					RPRC004365-RA;	20	50	126.69
T1HK11	Uncharacterized protein (Fragment)		catalytic activity [GO:0003824]	GO:0003824; GO:0016021	63,019	integral component of membrane [GO:0016021]	integral component of membrane [GO:0016021]; catalytic activity [GO:0003824]					RPRC004384-RA;	14	43.3	149.04
T1HK27	Uncharacterized protein	RNA processing [GO:0006396]	RNA binding [GO:0003723]	GO:0003723; GO:0005634; GO:0006396; GO:1990904	46,882	nucleus [GO:0005634]; ribonucleoprotein complex [GO:1990904]	nucleus [GO:0005634]; ribonucleoprotein complex [GO:1990904]; RNA binding [GO:0003723]; RNA processing [GO:0006396]					RPRC004400-RA;	4	23	11.001
T1HK39	Uncharacterized protein		phosphatase activity [GO:0016791]	GO:0016791	24,038		phosphatase activity [GO:0016791]					RPRC004412-RA;	8	22.8	15.516
T1HK56	Septin-type G domain-containing protein (Fragment)		GTP binding [GO:0005525]	GO:0005525	46,453		GTP binding [GO:0005525]				TRAFAC class TrmE-Era-EngA-EngB-Septin-like GTPase superfamily, Septin GTPase family	RPRC004429-RA;	6	31.1	58.015
T1HKA2	PKS_ER domain-containing protein		oxidoreductase activity [GO:0016491]	GO:0016491	38,767		oxidoreductase activity [GO:0016491]					RPRC004475-RA;	7	13.5	68.75
T1HKB0	Uncharacterized protein		protein tyrosine phosphatase activity [GO:0004725]	GO:0004725	89,172		protein tyrosine phosphatase activity [GO:0004725]					RPRC004483-RA;	7	49.6	15.621
T1HKD8	Uncharacterized protein (Fragment)				14,671							RPRC004511-RA;	19	84.9	323.31
T1HKE2	SHSP domain-containing protein		metal ion binding [GO:0046872]	GO:0046872	21,416		metal ion binding [GO:0046872]				Small heat shock protein (HSP20) family	RPRC004515-RA;	8	34.6	134.28
T1HKF5	Uncharacterized protein		mRNA binding [GO:0003729]	GO:0003729	39,943		mRNA binding [GO:0003729]					RPRC004528-RA;	13	47.7	86.622
T1HKJ7	Uncharacterized protein		calcium ion binding [GO:0005509]	GO:0005509	39,426		calcium ion binding [GO:0005509]			SIGNAL 1..23; /evidence="ECO:0000256|SAM:SignalP"		RPRC004571-RA;	23	71.5	323.31
T1HKR3	Actin-related protein 2/3 complex subunit	Arp2/3 complex-mediated actin nucleation [GO:0034314]	actin binding [GO:0003779]	GO:0003779; GO:0005737; GO:0005885; GO:0034314	41,943	Arp2/3 protein complex [GO:0005885]; cytoplasm [GO:0005737]	Arp2/3 protein complex [GO:0005885]; cytoplasm [GO:0005737]; actin binding [GO:0003779]; Arp2/3 complex-mediated actin nucleation [GO:0034314]				WD repeat ARPC1 family	RPRC004637-RA;	37	41.3	323.31
T1HKS5	Uncharacterized protein (Fragment)				142,660							RPRC004649-RA;	3	8.7	5.2182
T1HKS6	FAD-binding PCMH-type domain-containing protein (Fragment)		FAD binding [GO:0071949]; oxidoreductase activity [GO:0016491]	GO:0016491; GO:0071949	53,071		FAD binding [GO:0071949]; oxidoreductase activity [GO:0016491]					RPRC004650-RA;	28	62.5	310.56
T1HKW3	WD_REPEATS_REGION domain-containing protein (Fragment)				66,934							RPRC004687-RA;	61	68.6	323.31
T1HKY3	Uncharacterized protein	cell adhesion [GO:0007155]	actin filament binding [GO:0051015]	GO:0007155; GO:0051015	101,636		actin filament binding [GO:0051015]; cell adhesion [GO:0007155]					RPRC004707-RA;	20	71.2	163.68
T1HKY6	OBG-type G domain-containing protein		GTP binding [GO:0005525]	GO:0005525	36,243		GTP binding [GO:0005525]					RPRC004710-RA;	7	70.4	37.329
T1HL33	NFACT-R_1 domain-containing protein				13,292							RPRC004757-RA;	4	44.4	38.961
T1HL41	Uncharacterized protein				15,276							RPRC004765-RA;	8	52.1	38.317
T1HL46	N-acetyltransferase domain-containing protein				13,919							RPRC004770-RA;	6	38.3	17.525
T1HL56	ADH_zinc_N domain-containing protein (Fragment)	oxidation-reduction process [GO:0055114]		GO:0055114	22,605		oxidation-reduction process [GO:0055114]					RPRC004780-RA;	12	42.2	28.386
T1HLA6	SGL domain-containing protein		calcium ion binding [GO:0005509]; enzyme regulator activity [GO:0030234]	GO:0005509; GO:0030234	34,316		calcium ion binding [GO:0005509]; enzyme regulator activity [GO:0030234]					RPRC004830-RA;	11	70.1	52.241
T1HLC1	Nicotinamide-nucleotide adenylyltransferase (EC 2.7.7.1) (EC 2.7.7.18) (Nicotinate-nucleotide adenylyltransferase)	NAD biosynthetic process [GO:0009435]	ATP binding [GO:0005524]; nicotinamide-nucleotide adenylyltransferase activity [GO:0000309]; nicotinate-nucleotide adenylyltransferase activity [GO:0004515]	GO:0000309; GO:0004515; GO:0005524; GO:0009435	28,560		ATP binding [GO:0005524]; nicotinamide-nucleotide adenylyltransferase activity [GO:0000309]; nicotinate-nucleotide adenylyltransferase activity [GO:0004515]; NAD biosynthetic process [GO:0009435]				Eukaryotic NMN adenylyltransferase family	RPRC004845-RA;	6	33.2	19.978
T1HLC6	Uncharacterized protein				20,860							RPRC004850-RA;	2	25.6	32.979
T1HLD0	Coatomer subunit zeta (Fragment)	protein transport [GO:0015031]; retrograde vesicle-mediated transport, Golgi to endoplasmic reticulum [GO:0006890]		GO:0000139; GO:0006890; GO:0015031; GO:0030126	10,066	COPI vesicle coat [GO:0030126]; Golgi membrane [GO:0000139]	COPI vesicle coat [GO:0030126]; Golgi membrane [GO:0000139]; protein transport [GO:0015031]; retrograde vesicle-mediated transport, Golgi to endoplasmic reticulum [GO:0006890]	SUBCELLULAR LOCATION: Cytoplasm {ECO:0000256|RuleBase:RU366053}. Golgi apparatus membrane {ECO:0000256|RuleBase:RU366053}; Peripheral membrane protein {ECO:0000256|RuleBase:RU366053}; Cytoplasmic side {ECO:0000256|RuleBase:RU366053}. Cytoplasmic vesicle, COPI-coated vesicle membrane {ECO:0000256|RuleBase:RU366053}; Peripheral membrane protein {ECO:0000256|RuleBase:RU366053}; Cytoplasmic side {ECO…			Adaptor complexes small subunit family	RPRC004854-RA;	7	25.7	17.666
T1HLD4	Isocitrate dehydrogenase [NAD] subunit, mitochondrial (Fragment)	tricarboxylic acid cycle [GO:0006099]	isocitrate dehydrogenase (NAD+) activity [GO:0004449]; magnesium ion binding [GO:0000287]; NAD binding [GO:0051287]	GO:0000287; GO:0004449; GO:0005739; GO:0006099; GO:0051287	37,471	mitochondrion [GO:0005739]	mitochondrion [GO:0005739]; isocitrate dehydrogenase (NAD+) activity [GO:0004449]; magnesium ion binding [GO:0000287]; NAD binding [GO:0051287]; tricarboxylic acid cycle [GO:0006099]	SUBCELLULAR LOCATION: Mitochondrion {ECO:0000256|RuleBase:RU361266}.			Isocitrate and isopropylmalate dehydrogenases family	RPRC004858-RA;	7	20.4	46.39
T1HLF6	Uncharacterized protein (Fragment)	RNA processing [GO:0006396]	nucleotidyltransferase activity [GO:0016779]; RNA binding [GO:0003723]	GO:0003723; GO:0006396; GO:0016779	52,569		nucleotidyltransferase activity [GO:0016779]; RNA binding [GO:0003723]; RNA processing [GO:0006396]				TRNA nucleotidyltransferase/poly(A) polymerase family	RPRC004880-RA;	4	13	6.816
T1HLH3	Cytochrome P450 (CYP6Q) (Fragment)		heme binding [GO:0020037]; iron ion binding [GO:0005506]; monooxygenase activity [GO:0004497]; oxidoreductase activity, acting on paired donors, with incorporation or reduction of molecular oxygen [GO:0016705]	GO:0004497; GO:0005506; GO:0016021; GO:0016705; GO:0020037	42,004	integral component of membrane [GO:0016021]	integral component of membrane [GO:0016021]; heme binding [GO:0020037]; iron ion binding [GO:0005506]; monooxygenase activity [GO:0004497]; oxidoreductase activity, acting on paired donors, with incorporation or reduction of molecular oxygen [GO:0016705]				Cytochrome P450 family	RPRC004897-RA;	7	5	24.949
T1HLL0	Uncharacterized protein		ATP binding [GO:0005524]; nucleic acid binding [GO:0003676]	GO:0003676; GO:0005524	243,796		ATP binding [GO:0005524]; nucleic acid binding [GO:0003676]					RPRC004934-RA;	4	12.8	6.7582
T1HLM1	Uncharacterized protein		CoA-transferase activity [GO:0008410]	GO:0008410	41,679		CoA-transferase activity [GO:0008410]					RPRC004945-RA;	11	38.4	143.44
T1HLM2	Uncharacterized protein		transferase activity, transferring acyl groups other than amino-acyl groups [GO:0016747]	GO:0016747	42,057		transferase activity, transferring acyl groups other than amino-acyl groups [GO:0016747]				Thiolase-like superfamily, Thiolase family	RPRC004946-RA;	4	9.3	16.806
T1HLP6	TGc domain-containing protein (Fragment)	peptide cross-linking [GO:0018149]	metal ion binding [GO:0046872]; protein-glutamine gamma-glutamyltransferase activity [GO:0003810]	GO:0003810; GO:0018149; GO:0046872	61,646		metal ion binding [GO:0046872]; protein-glutamine gamma-glutamyltransferase activity [GO:0003810]; peptide cross-linking [GO:0018149]					RPRC004970-RA;	10	39.9	46.488
T1HLQ1	Uncharacterized protein (Fragment)		purine-rich negative regulatory element binding [GO:0032422]; RNA polymerase II regulatory region sequence-specific DNA binding [GO:0000977]	GO:0000977; GO:0032422	26,392		purine-rich negative regulatory element binding [GO:0032422]; RNA polymerase II regulatory region sequence-specific DNA binding [GO:0000977]					RPRC004975-RA;	16	54.3	308.67
T1HLS4	Uncharacterized protein (Fragment)		transferase activity, transferring glycosyl groups [GO:0016757]	GO:0016757	37,334		transferase activity, transferring glycosyl groups [GO:0016757]					RPRC004998-RA;	15	41.6	47.705
T1HLS5	PX domain-containing protein (Fragment)		phosphatidylinositol binding [GO:0035091]	GO:0035091	45,105		phosphatidylinositol binding [GO:0035091]					RPRC004999-RA;	15	48	74.064
T1HLU1	Aspartate aminotransferase (EC 2.6.1.1) (Fragment)	biosynthetic process [GO:0009058]; cellular amino acid metabolic process [GO:0006520]	L-aspartate:2-oxoglutarate aminotransferase activity [GO:0004069]; pyridoxal phosphate binding [GO:0030170]	GO:0004069; GO:0006520; GO:0009058; GO:0030170	46,080		L-aspartate:2-oxoglutarate aminotransferase activity [GO:0004069]; pyridoxal phosphate binding [GO:0030170]; biosynthetic process [GO:0009058]; cellular amino acid metabolic process [GO:0006520]					RPRC005015-RA;	4	26.5	19.667
T1HLV4	Lactamase_B domain-containing protein				24,197							RPRC005028-RA;	12	73.1	287.79
T1HLW6	FABP domain-containing protein		lipid binding [GO:0008289]	GO:0008289	15,253		lipid binding [GO:0008289]				Calycin superfamily, Fatty-acid binding protein (FABP) family	RPRC005040-RA;	34	67.4	281.82
T1HLZ6	ELFV_dehydrog domain-containing protein	cellular amino acid metabolic process [GO:0006520]	oxidoreductase activity, acting on the CH-NH2 group of donors, NAD or NADP as acceptor [GO:0016639]	GO:0006520; GO:0016639	61,017		oxidoreductase activity, acting on the CH-NH2 group of donors, NAD or NADP as acceptor [GO:0016639]; cellular amino acid metabolic process [GO:0006520]				Glu/Leu/Phe/Val dehydrogenases family	RPRC005070-RA;	9	12.5	19.961
T1HLZ9	Uncharacterized protein (Fragment)	cytoskeleton organization [GO:0007010]	actin binding [GO:0003779]; metal ion binding [GO:0046872]	GO:0003779; GO:0007010; GO:0046872	84,536		actin binding [GO:0003779]; metal ion binding [GO:0046872]; cytoskeleton organization [GO:0007010]					RPRC005073-RA;	10	37.3	20.56
T1HM19	ThiF domain-containing protein (Fragment)	cellular protein modification process [GO:0006464]	ubiquitin-like modifier activating enzyme activity [GO:0008641]	GO:0006464; GO:0008641	38,895		ubiquitin-like modifier activating enzyme activity [GO:0008641]; cellular protein modification process [GO:0006464]					RPRC005093-RA;	1	1.5	2.4132
T1HM40	Uncharacterized protein (Fragment)	cell redox homeostasis [GO:0045454]		GO:0005623; GO:0045454	86,795	cell [GO:0005623]	cell [GO:0005623]; cell redox homeostasis [GO:0045454]					RPRC005114-RA;	11	72.6	255.62
T1HM42	Uncharacterized protein	actin filament bundle assembly [GO:0051017]	actin filament binding [GO:0051015]; calcium ion binding [GO:0005509]	GO:0005509; GO:0051015; GO:0051017	19,684		actin filament binding [GO:0051015]; calcium ion binding [GO:0005509]; actin filament bundle assembly [GO:0051017]					RPRC005116-RA;	2	53.3	9.102
T1HM45	Clathrin light chain				4,903							RPRC005119-RA;	23	68.9	323.31
T1HM48	Uncharacterized protein (Fragment)	actin filament bundle assembly [GO:0051017]	actin filament binding [GO:0051015]	GO:0051015; GO:0051017	41,101		actin filament binding [GO:0051015]; actin filament bundle assembly [GO:0051017]					RPRC005122-RA;	5	46.8	37.604
T1HM49	Thioredoxin domain-containing protein (Fragment)	cell redox homeostasis [GO:0045454]; glycerol ether metabolic process [GO:0006662]	protein disulfide oxidoreductase activity [GO:0015035]	GO:0005623; GO:0006662; GO:0015035; GO:0045454	16,124	cell [GO:0005623]	cell [GO:0005623]; protein disulfide oxidoreductase activity [GO:0015035]; cell redox homeostasis [GO:0045454]; glycerol ether metabolic process [GO:0006662]					RPRC005123-RA;	7	26.7	66.93
T1HM56	Uncharacterized protein				48,375							RPRC005130-RA;	17	49.9	149.92
T1HM73	Alpha-galactosidase (EC 3.2.1.-) (Fragment)	carbohydrate metabolic process [GO:0005975]	hydrolase activity, hydrolyzing O-glycosyl compounds [GO:0004553]	GO:0004553; GO:0005975	46,933		hydrolase activity, hydrolyzing O-glycosyl compounds [GO:0004553]; carbohydrate metabolic process [GO:0005975]			SIGNAL 1..25; /evidence="ECO:0000256|SAM:SignalP"	Glycosyl hydrolase 27 family	RPRC005147-RA;	23	65.1	186.96
T1HM77	CRAL-TRIO domain-containing protein				38,199							RPRC005151-RA;	2	19	77.47
T1HM78	Clathrin light chain	intracellular protein transport [GO:0006886]; vesicle-mediated transport [GO:0016192]	structural molecule activity [GO:0005198]	GO:0005198; GO:0006886; GO:0016192; GO:0030130; GO:0030132	14,410	clathrin coat of coated pit [GO:0030132]; clathrin coat of trans-Golgi network vesicle [GO:0030130]	clathrin coat of coated pit [GO:0030132]; clathrin coat of trans-Golgi network vesicle [GO:0030130]; structural molecule activity [GO:0005198]; intracellular protein transport [GO:0006886]; vesicle-mediated transport [GO:0016192]	SUBCELLULAR LOCATION: Membrane, coated pit {ECO:0000256|RuleBase:RU363137}; Peripheral membrane protein {ECO:0000256|RuleBase:RU363137}; Cytoplasmic side {ECO:0000256|RuleBase:RU363137}. Cytoplasmic vesicle membrane {ECO:0000256|RuleBase:RU363137}; Peripheral membrane protein {ECO:0000256|RuleBase:RU363137}; Cytoplasmic side {ECO:0000256|RuleBase:RU363137}. Note=Cytoplasmic face of coated pits an…			Clathrin light chain family	RPRC005152-RA;	15	31.6	39.046
T1HM94	Coatomer subunit delta	protein transport [GO:0015031]; retrograde vesicle-mediated transport, Golgi to endoplasmic reticulum [GO:0006890]		GO:0000139; GO:0006890; GO:0015031; GO:0030126	57,293	COPI vesicle coat [GO:0030126]; Golgi membrane [GO:0000139]	COPI vesicle coat [GO:0030126]; Golgi membrane [GO:0000139]; protein transport [GO:0015031]; retrograde vesicle-mediated transport, Golgi to endoplasmic reticulum [GO:0006890]	SUBCELLULAR LOCATION: Cytoplasm {ECO:0000256|RuleBase:RU364018, ECO:0000256|RuleBase:RU366052}. Cytoplasmic vesicle, COPI-coated vesicle membrane {ECO:0000256|RuleBase:RU364018, ECO:0000256|RuleBase:RU366052}; Peripheral membrane protein {ECO:0000256|RuleBase:RU364018, ECO:0000256|RuleBase:RU366052}; Cytoplasmic side {ECO:0000256|RuleBase:RU364018, ECO:0000256|RuleBase:RU366052}. Golgi apparatus …			Adaptor complexes medium subunit family, Delta-COP subfamily	RPRC005168-RA;	28	50.6	323.31
T1HMF4	Aldolase_II domain-containing protein (Fragment)				85,902							RPRC005228-RA;	29	35.7	241.65
T1HMF5	Uncharacterized protein (Fragment)		catalytic activity [GO:0003824]; metal ion binding [GO:0046872]	GO:0003824; GO:0046872	113,238		catalytic activity [GO:0003824]; metal ion binding [GO:0046872]					RPRC005229-RA;	28	41.4	158.79
T1HMK6	Uncharacterized protein (Fragment)	valyl-tRNA aminoacylation [GO:0006438]	aminoacyl-tRNA editing activity [GO:0002161]; ATP binding [GO:0005524]; valine-tRNA ligase activity [GO:0004832]	GO:0002161; GO:0004832; GO:0005524; GO:0005737; GO:0006438	113,042	cytoplasm [GO:0005737]	cytoplasm [GO:0005737]; aminoacyl-tRNA editing activity [GO:0002161]; ATP binding [GO:0005524]; valine-tRNA ligase activity [GO:0004832]; valyl-tRNA aminoacylation [GO:0006438]				Class-I aminoacyl-tRNA synthetase family	RPRC005280-RA;	14	52.2	128.19
T1HMK7	PALP domain-containing protein (Fragment)	cysteine biosynthetic process from serine [GO:0006535]; cysteine biosynthetic process via cystathionine [GO:0019343]	cystathionine beta-synthase activity [GO:0004122]	GO:0004122; GO:0005737; GO:0006535; GO:0019343	38,998	cytoplasm [GO:0005737]	cytoplasm [GO:0005737]; cystathionine beta-synthase activity [GO:0004122]; cysteine biosynthetic process from serine [GO:0006535]; cysteine biosynthetic process via cystathionine [GO:0019343]					RPRC005281-RA;	8	22.4	34.288
T1HMN6	Uncharacterized protein (Fragment)		catalytic activity [GO:0003824]; magnesium ion binding [GO:0000287]; thiamine pyrophosphate binding [GO:0030976]	GO:0000287; GO:0003824; GO:0030976	63,386		catalytic activity [GO:0003824]; magnesium ion binding [GO:0000287]; thiamine pyrophosphate binding [GO:0030976]				TPP enzyme family	RPRC005310-RA;	13	52.4	66.048
T1HMP1	Methylthioribose-1-phosphate isomerase (M1Pi) (MTR-1-P isomerase) (EC 5.3.1.23) (S-methyl-5-thioribose-1-phosphate isomerase) (Translation initiation factor eIF-2B subunit alpha/beta/delta-like protein)	L-methionine salvage from methylthioadenosine [GO:0019509]; L-methionine salvage from S-adenosylmethionine [GO:0019284]	S-methyl-5-thioribose-1-phosphate isomerase activity [GO:0046523]	GO:0005634; GO:0005737; GO:0019284; GO:0019509; GO:0046523	39,629	cytoplasm [GO:0005737]; nucleus [GO:0005634]	cytoplasm [GO:0005737]; nucleus [GO:0005634]; S-methyl-5-thioribose-1-phosphate isomerase activity [GO:0046523]; L-methionine salvage from methylthioadenosine [GO:0019509]; L-methionine salvage from S-adenosylmethionine [GO:0019284]	SUBCELLULAR LOCATION: Cytoplasm {ECO:0000256|HAMAP-Rule:MF_03119}. Nucleus {ECO:0000256|HAMAP-Rule:MF_03119}.			EIF-2B alpha/beta/delta subunits family, MtnA subfamily	RPRC005315-RA;	7	5.8	12.606
T1HMQ2	Uncharacterized protein				420,941							RPRC005326-RA;	15	24.7	75.991
T1HMQ4	Uncharacterized protein (Fragment)				125,135							RPRC005328-RA;	8	77.8	54.882
T1HMV7	Flavokinase domain-containing protein (Fragment)	riboflavin biosynthetic process [GO:0009231]	riboflavin kinase activity [GO:0008531]	GO:0008531; GO:0009231	17,507		riboflavin kinase activity [GO:0008531]; riboflavin biosynthetic process [GO:0009231]					RPRC005381-RA;	14	44.5	80.821
T1HMW9	Uncharacterized protein (Fragment)	nucleoside metabolic process [GO:0009116]	catalytic activity [GO:0003824]	GO:0003824; GO:0009116	45,887		catalytic activity [GO:0003824]; nucleoside metabolic process [GO:0009116]					RPRC005393-RA;	20	5.3	35.248
T1HMZ3	Uncharacterized protein (Fragment)		actin binding [GO:0003779]; calcium ion binding [GO:0005509]; microtubule binding [GO:0008017]	GO:0003779; GO:0005509; GO:0008017	548,769		actin binding [GO:0003779]; calcium ion binding [GO:0005509]; microtubule binding [GO:0008017]					RPRC005417-RA;	8	49.5	27.384
T1HN12	Uncharacterized protein (Fragment)		hydrolase activity [GO:0016787]	GO:0016787	22,678		hydrolase activity [GO:0016787]					RPRC005436-RA;	8	45	22.168
T1HN35	Uncharacterized protein				17,469							RPRC005459-RA;	5	56.6	11.746
T1HN49	Skp1_POZ domain-containing protein (Fragment)	ubiquitin-dependent protein catabolic process [GO:0006511]		GO:0006511	13,614		ubiquitin-dependent protein catabolic process [GO:0006511]				SKP1 family	RPRC005473-RA;	4	25.4	14.968
T1HN66	Uncharacterized protein		catalytic activity [GO:0003824]	GO:0003824	30,673		catalytic activity [GO:0003824]					RPRC005490-RA;	11	41.4	34.91
T1HN70	ATP synthase subunit gamma	ATP synthesis coupled proton transport [GO:0015986]	proton-transporting ATP synthase activity, rotational mechanism [GO:0046933]	GO:0015986; GO:0045261; GO:0046933	31,969	proton-transporting ATP synthase complex, catalytic core F(1) [GO:0045261]	proton-transporting ATP synthase complex, catalytic core F(1) [GO:0045261]; proton-transporting ATP synthase activity, rotational mechanism [GO:0046933]; ATP synthesis coupled proton transport [GO:0015986]				ATPase gamma chain family	RPRC005494-RA;	4	8.8	16.232
T1HN95	GAE domain-containing protein (Fragment)	intracellular protein transport [GO:0006886]; vesicle-mediated transport [GO:0016192]		GO:0006886; GO:0016192; GO:0030121	93,074	AP-1 adaptor complex [GO:0030121]	AP-1 adaptor complex [GO:0030121]; intracellular protein transport [GO:0006886]; vesicle-mediated transport [GO:0016192]	SUBCELLULAR LOCATION: Cytoplasm {ECO:0000256|SAAS:SAAS00556307}.				RPRC005519-RA;	39	68.2	323.31
T1HNA1	26S proteasome non-ATPase regulatory subunit 2	regulation of protein catabolic process [GO:0042176]	enzyme regulator activity [GO:0030234]	GO:0008540; GO:0030234; GO:0042176	98,488	proteasome regulatory particle, base subcomplex [GO:0008540]	proteasome regulatory particle, base subcomplex [GO:0008540]; enzyme regulator activity [GO:0030234]; regulation of protein catabolic process [GO:0042176]				Proteasome subunit S2 family	RPRC005525-RA;	4	8.8	5.953
T1HNA6	Uncharacterized protein				50,046							RPRC005530-RA;	7	67	183.1
T1HND4	GLOBIN domain-containing protein		heme binding [GO:0020037]; oxygen binding [GO:0019825]; oxygen carrier activity [GO:0005344]	GO:0005344; GO:0019825; GO:0020037	10,307		heme binding [GO:0020037]; oxygen binding [GO:0019825]; oxygen carrier activity [GO:0005344]				Globin family	RPRC005558-RA;	5	9.8	25.665
T1HNF6	Uncharacterized protein (Fragment)		calcium ion binding [GO:0005509]; ribosome binding [GO:0043022]	GO:0005509; GO:0005739; GO:0016021; GO:0043022	66,023	integral component of membrane [GO:0016021]; mitochondrion [GO:0005739]	integral component of membrane [GO:0016021]; mitochondrion [GO:0005739]; calcium ion binding [GO:0005509]; ribosome binding [GO:0043022]					RPRC005580-RA;	9	22.7	18.584
T1HNH5	Uncharacterized protein	regulation of translation [GO:0006417]	mRNA binding [GO:0003729]	GO:0003729; GO:0006417	51,366		mRNA binding [GO:0003729]; regulation of translation [GO:0006417]					RPRC005599-RA;	8	15.5	57.004
T1HNH8	WD_REPEATS_REGION domain-containing protein (Fragment)				94,178							RPRC005602-RA;	47	59.2	323.31
T1HNL4	Staphylococcal nuclease domain-containing protein (EC 3.1.31.1)	gene silencing by RNA [GO:0031047]	endoribonuclease activity [GO:0004521]	GO:0004521; GO:0005737; GO:0016442; GO:0031047	100,834	cytoplasm [GO:0005737]; RISC complex [GO:0016442]	cytoplasm [GO:0005737]; RISC complex [GO:0016442]; endoribonuclease activity [GO:0004521]; gene silencing by RNA [GO:0031047]	SUBCELLULAR LOCATION: Cytoplasm {ECO:0000256|PIRNR:PIRNR017179}.				RPRC005638-RA;	13	52.9	37.613
T1HNL7	Pyruvate carboxyltransferase domain-containing protein (Fragment)		hydroxymethylglutaryl-CoA lyase activity [GO:0004419]	GO:0004419; GO:0005829	29,879	cytosol [GO:0005829]	cytosol [GO:0005829]; hydroxymethylglutaryl-CoA lyase activity [GO:0004419]					RPRC005641-RA;	3	14.2	14.199
T1HNQ7	WD_REPEATS_REGION domain-containing protein				37,417							RPRC005681-RA;	14	25.6	75.204
T1HNU8	Uncharacterized protein (Fragment)				80,494							RPRC005722-RA;	20	35.4	122.16
T1HNV5	NADPH--cytochrome P450 reductase (CPR) (P450R) (EC 1.6.2.4)		flavin adenine dinucleotide binding [GO:0050660]; FMN binding [GO:0010181]; NADP binding [GO:0050661]; NADPH-hemoprotein reductase activity [GO:0003958]	GO:0003958; GO:0005789; GO:0010181; GO:0016021; GO:0050660; GO:0050661	77,031	endoplasmic reticulum membrane [GO:0005789]; integral component of membrane [GO:0016021]	endoplasmic reticulum membrane [GO:0005789]; integral component of membrane [GO:0016021]; flavin adenine dinucleotide binding [GO:0050660]; FMN binding [GO:0010181]; NADP binding [GO:0050661]; NADPH-hemoprotein reductase activity [GO:0003958]	SUBCELLULAR LOCATION: Endoplasmic reticulum membrane {ECO:0000256|HAMAP-Rule:MF_03212}; Single-pass membrane protein {ECO:0000256|HAMAP-Rule:MF_03212}; Cytoplasmic side {ECO:0000256|HAMAP-Rule:MF_03212}.			NADPH--cytochrome P450 reductase family; Flavoprotein pyridine nucleotide cytochrome reductase family; Flavodoxin family	RPRC005729-RA;	9	39.8	34.349
T1HNW4	Uncharacterized protein (Fragment)	deadenylation-dependent decapping of nuclear-transcribed mRNA [GO:0000290]	hydrolase activity [GO:0016787]	GO:0000290; GO:0016787	36,620		hydrolase activity [GO:0016787]; deadenylation-dependent decapping of nuclear-transcribed mRNA [GO:0000290]					RPRC005738-RA;	25	76.1	323.31
T1HNX3	Glycerol-3-phosphate dehydrogenase [NAD(+)] (EC 1.1.1.8)	carbohydrate metabolic process [GO:0005975]; glycerol-3-phosphate catabolic process [GO:0046168]	glycerol-3-phosphate dehydrogenase [NAD+] activity [GO:0004367]; NAD binding [GO:0051287]; protein homodimerization activity [GO:0042803]	GO:0004367; GO:0005975; GO:0009331; GO:0042803; GO:0046168; GO:0051287	39,069	glycerol-3-phosphate dehydrogenase complex [GO:0009331]	glycerol-3-phosphate dehydrogenase complex [GO:0009331]; glycerol-3-phosphate dehydrogenase [NAD+] activity [GO:0004367]; NAD binding [GO:0051287]; protein homodimerization activity [GO:0042803]; carbohydrate metabolic process [GO:0005975]; glycerol-3-phosphate catabolic process [GO:0046168]				NAD-dependent glycerol-3-phosphate dehydrogenase family	RPRC005747-RA;	3	26.8	29.285
T1IEP1	Histone H2B		DNA binding [GO:0003677]; protein heterodimerization activity [GO:0046982]	GO:0000786; GO:0003677; GO:0005634; GO:0046982	13,756	nucleosome [GO:0000786]; nucleus [GO:0005634]	nucleosome [GO:0000786]; nucleus [GO:0005634]; DNA binding [GO:0003677]; protein heterodimerization activity [GO:0046982]	SUBCELLULAR LOCATION: Chromosome {ECO:0000256|SAAS:SAAS01176634}. Nucleus {ECO:0000256|RuleBase:RU000451, ECO:0000256|SAAS:SAAS01185060}.			Histone H2B family	RPRC014760-RA;	14	53.4	140.26
T1HP07	Hcy-binding domain-containing protein	methionine biosynthetic process [GO:0009086]; methylation [GO:0032259]	betaine-homocysteine S-methyltransferase activity [GO:0047150]; zinc ion binding [GO:0008270]	GO:0008270; GO:0009086; GO:0032259; GO:0047150	36,657		betaine-homocysteine S-methyltransferase activity [GO:0047150]; zinc ion binding [GO:0008270]; methionine biosynthetic process [GO:0009086]; methylation [GO:0032259]					RPRC005781-RA;	7	31.1	85.079
T1HP37	Uncharacterized protein (Fragment)		enzyme regulator activity [GO:0030234]	GO:0016021; GO:0030234	41,591	integral component of membrane [GO:0016021]	integral component of membrane [GO:0016021]; enzyme regulator activity [GO:0030234]					RPRC005811-RA;	3	33.5	24.062
T1HP43	H15 domain-containing protein	nucleosome assembly [GO:0006334]	DNA binding [GO:0003677]	GO:0000786; GO:0003677; GO:0005634; GO:0006334	22,144	nucleosome [GO:0000786]; nucleus [GO:0005634]	nucleosome [GO:0000786]; nucleus [GO:0005634]; DNA binding [GO:0003677]; nucleosome assembly [GO:0006334]	SUBCELLULAR LOCATION: Chromosome {ECO:0000256|SAAS:SAAS00569684}. Nucleus {ECO:0000256|RuleBase:RU003894, ECO:0000256|SAAS:SAAS00569685}.			Histone H1/H5 family	RPRC005817-RA;	11	47.4	41.219
T1HP54	GrpE protein homolog	protein folding [GO:0006457]	adenyl-nucleotide exchange factor activity [GO:0000774]; chaperone binding [GO:0051087]; protein homodimerization activity [GO:0042803]	GO:0000774; GO:0005759; GO:0006457; GO:0042803; GO:0051087	26,600	mitochondrial matrix [GO:0005759]	mitochondrial matrix [GO:0005759]; adenyl-nucleotide exchange factor activity [GO:0000774]; chaperone binding [GO:0051087]; protein homodimerization activity [GO:0042803]; protein folding [GO:0006457]	SUBCELLULAR LOCATION: Mitochondrion matrix {ECO:0000256|RuleBase:RU000640}.			GrpE family	RPRC005828-RA;	8	22.9	56.018
T1HP74	Glycylpeptide N-tetradecanoyltransferase (EC 2.3.1.97) (Fragment)	N-terminal protein myristoylation [GO:0006499]	glycylpeptide N-tetradecanoyltransferase activity [GO:0004379]	GO:0004379; GO:0006499	55,178		glycylpeptide N-tetradecanoyltransferase activity [GO:0004379]; N-terminal protein myristoylation [GO:0006499]				NMT family	RPRC005848-RA;	15	58.1	114.11
T1HP86	Uncharacterized protein				31,461							RPRC005860-RA;	12	16.4	103.07
T1HP88	M16C_associated domain-containing protein (Fragment)	proteolysis [GO:0006508]	catalytic activity [GO:0003824]; metal ion binding [GO:0046872]	GO:0003824; GO:0006508; GO:0046872	112,619		catalytic activity [GO:0003824]; metal ion binding [GO:0046872]; proteolysis [GO:0006508]					RPRC005862-RA;	5	38.9	43.366
T1HPA9	Mitochondrial fission 1 protein	mitochondrial fission [GO:0000266]		GO:0000266; GO:0005741; GO:0016021	16,679	integral component of membrane [GO:0016021]; mitochondrial outer membrane [GO:0005741]	integral component of membrane [GO:0016021]; mitochondrial outer membrane [GO:0005741]; mitochondrial fission [GO:0000266]	SUBCELLULAR LOCATION: Mitochondrion outer membrane {ECO:0000256|PIRNR:PIRNR008835}.			FIS1 family	RPRC005883-RA;	41	58.4	323.31
T1HPC5	Uncharacterized protein (Fragment)	cell adhesion [GO:0007155]	actin filament binding [GO:0051015]; cadherin binding [GO:0045296]	GO:0007155; GO:0045296; GO:0051015	101,204		actin filament binding [GO:0051015]; cadherin binding [GO:0045296]; cell adhesion [GO:0007155]					RPRC005899-RA;	5	59.5	33.466
T1HPF9	ANK_REP_REGION domain-containing protein				12,610							RPRC005933-RA;	6	44.8	32.248
T1HPG3	Uncharacterized protein				22,377							RPRC005937-RA;	9	23.8	25.183
T1HPH1	Uncharacterized protein (Fragment)		oxidoreductase activity, acting on a sulfur group of donors, disulfide as acceptor [GO:0016671]; protein disulfide isomerase activity [GO:0003756]	GO:0003756; GO:0005783; GO:0016021; GO:0016671	55,690	endoplasmic reticulum [GO:0005783]; integral component of membrane [GO:0016021]	endoplasmic reticulum [GO:0005783]; integral component of membrane [GO:0016021]; oxidoreductase activity, acting on a sulfur group of donors, disulfide as acceptor [GO:0016671]; protein disulfide isomerase activity [GO:0003756]					RPRC005945-RA;	2	23.2	33.426
T1HPK6	Ribosomal_L18e/L15P domain-containing protein	translation [GO:0006412]	structural constituent of ribosome [GO:0003735]	GO:0003735; GO:0005840; GO:0006412	11,820	ribosome [GO:0005840]	ribosome [GO:0005840]; structural constituent of ribosome [GO:0003735]; translation [GO:0006412]					RPRC005980-RA;	12	47.6	222.75
T1HPQ4	Peptidase A1 domain-containing protein		aspartic-type endopeptidase activity [GO:0004190]	GO:0004190	33,124		aspartic-type endopeptidase activity [GO:0004190]			SIGNAL 1..18; /evidence="ECO:0000256|SAM:SignalP"	Peptidase A1 family	RPRC006028-RA;	19	73.2	271.44
T1HPQ5	Uncharacterized protein				41,656							RPRC006029-RA;	177	74.9	323.31
T1HPS9	Uncharacterized protein		calcium ion binding [GO:0005509]	GO:0005509	280,084		calcium ion binding [GO:0005509]					RPRC006053-RA;	23	64.8	238.25
T1HPT2	Aminotran_1_2 domain-containing protein (Fragment)	biosynthetic process [GO:0009058]	catalytic activity [GO:0003824]; pyridoxal phosphate binding [GO:0030170]	GO:0003824; GO:0009058; GO:0030170	55,379		catalytic activity [GO:0003824]; pyridoxal phosphate binding [GO:0030170]; biosynthetic process [GO:0009058]					RPRC006056-RA;	4	9.2	6.0317
T1HPU2	Dynein light intermediate chain (Fragment)	microtubule-based movement [GO:0007018]	ATP binding [GO:0005524]; microtubule motor activity [GO:0003777]	GO:0003777; GO:0005524; GO:0005737; GO:0005868; GO:0005874; GO:0007018	52,023	cytoplasm [GO:0005737]; cytoplasmic dynein complex [GO:0005868]; microtubule [GO:0005874]	cytoplasm [GO:0005737]; cytoplasmic dynein complex [GO:0005868]; microtubule [GO:0005874]; ATP binding [GO:0005524]; microtubule motor activity [GO:0003777]; microtubule-based movement [GO:0007018]	SUBCELLULAR LOCATION: Cytoplasm, cytoskeleton {ECO:0000256|RuleBase:RU366047}.			Dynein light intermediate chain family	RPRC006066-RA;	6	20.5	24.699
T1HPU8	RRM domain-containing protein (Fragment)		RNA binding [GO:0003723]	GO:0003723	25,471		RNA binding [GO:0003723]					RPRC006072-RA;	4	11.1	13.904
T1HPW0	Uncharacterized protein (Fragment)	protein sumoylation [GO:0016925]	ATP binding [GO:0005524]; metal ion binding [GO:0046872]; SUMO activating enzyme activity [GO:0019948]	GO:0005524; GO:0016925; GO:0019948; GO:0046872	63,823		ATP binding [GO:0005524]; metal ion binding [GO:0046872]; SUMO activating enzyme activity [GO:0019948]; protein sumoylation [GO:0016925]					RPRC006084-RA;	25	52	287.77
T1HQA1	Uncharacterized protein (Fragment)	fatty acid beta-oxidation [GO:0006635]	3-hydroxyacyl-CoA dehydrogenase activity [GO:0003857]; enoyl-CoA hydratase activity [GO:0004300]	GO:0003857; GO:0004300; GO:0006635; GO:0016507	79,759	mitochondrial fatty acid beta-oxidation multienzyme complex [GO:0016507]	mitochondrial fatty acid beta-oxidation multienzyme complex [GO:0016507]; 3-hydroxyacyl-CoA dehydrogenase activity [GO:0003857]; enoyl-CoA hydratase activity [GO:0004300]; fatty acid beta-oxidation [GO:0006635]					RPRC006225-RA;	32	33.6	152.38
T1HQC3	Uncharacterized protein (Fragment)	glycogen biosynthetic process [GO:0005978]; glycogen catabolic process [GO:0005980]	4-alpha-glucanotransferase activity [GO:0004134]; amylo-alpha-1,6-glucosidase activity [GO:0004135]	GO:0004134; GO:0004135; GO:0005978; GO:0005980	167,368		4-alpha-glucanotransferase activity [GO:0004134]; amylo-alpha-1,6-glucosidase activity [GO:0004135]; glycogen biosynthetic process [GO:0005978]; glycogen catabolic process [GO:0005980]					RPRC006247-RA;	10	57.1	44.986
T1HQF7	Uncharacterized protein				33,119							RPRC006281-RA;	3	88.9	38.284
T1HQG6	Peptidase A1 domain-containing protein (Fragment)				5,796						Peptidase A1 family	RPRC006290-RA;	6	37.7	39.844
T1HQI1	Uncharacterized protein				27,099						Short-chain dehydrogenases/reductases (SDR) family	RPRC006305-RA;	8	29.7	69.785
T1HQI8	Uncharacterized protein		RNA binding [GO:0003723]	GO:0003723	41,688		RNA binding [GO:0003723]					RPRC006312-RA;	19	47	203.92
T1HQJ5	FGGY_N domain-containing protein (Fragment)	carbohydrate metabolic process [GO:0005975]	sedoheptulokinase activity [GO:0050277]	GO:0005975; GO:0050277	50,395		sedoheptulokinase activity [GO:0050277]; carbohydrate metabolic process [GO:0005975]					RPRC006319-RA;	20	53.3	142.04
T1HQM1	Uncharacterized protein (Fragment)	cell redox homeostasis [GO:0045454]	electron transfer activity [GO:0009055]; flavin adenine dinucleotide binding [GO:0050660]; thioredoxin-disulfide reductase activity [GO:0004791]	GO:0004791; GO:0005623; GO:0009055; GO:0045454; GO:0050660	49,960	cell [GO:0005623]	cell [GO:0005623]; electron transfer activity [GO:0009055]; flavin adenine dinucleotide binding [GO:0050660]; thioredoxin-disulfide reductase activity [GO:0004791]; cell redox homeostasis [GO:0045454]			SIGNAL 1..16; /evidence="ECO:0000256|SAM:SignalP"	Class-I pyridine nucleotide-disulfide oxidoreductase family	RPRC006341-RA;	5	16.6	9.5292
T1HQN0	Uncharacterized protein (Fragment)		RNA binding [GO:0003723]	GO:0003723; GO:1990904	39,802	ribonucleoprotein complex [GO:1990904]	ribonucleoprotein complex [GO:1990904]; RNA binding [GO:0003723]					RPRC006350-RA;	10	50.3	34.635
T1HQQ9	Uncharacterized protein (Fragment)		DNA binding [GO:0003677]	GO:0003677; GO:0005634	23,464	nucleus [GO:0005634]	nucleus [GO:0005634]; DNA binding [GO:0003677]					RPRC006379-RA;	10	93.2	247.84
T1HQR7	Cytidine deaminase (EC 3.5.4.5) (Cytidine aminohydrolase)		cytidine deaminase activity [GO:0004126]; zinc ion binding [GO:0008270]	GO:0004126; GO:0008270	15,971		cytidine deaminase activity [GO:0004126]; zinc ion binding [GO:0008270]				Cytidine and deoxycytidylate deaminase family	RPRC006387-RA;	4	14.1	8.9979
T1HQS0	Uncharacterized protein		ATP binding [GO:0005524]; protein kinase activity [GO:0004672]	GO:0004672; GO:0005524	50,854		ATP binding [GO:0005524]; protein kinase activity [GO:0004672]					RPRC006390-RA;	6	56.2	37.986
T1HQS3	Uncharacterized protein				11,418							RPRC006393-RA;	10	17.1	29.374
T1HQV9	G protein-coupled receptor kinase (EC 2.7.11.-)	signal transduction [GO:0007165]	ATP binding [GO:0005524]; G protein-coupled receptor kinase activity [GO:0004703]	GO:0004703; GO:0005524; GO:0007165	79,657		ATP binding [GO:0005524]; G protein-coupled receptor kinase activity [GO:0004703]; signal transduction [GO:0007165]				Protein kinase superfamily, AGC Ser/Thr protein kinase family, GPRK subfamily	RPRC006429-RA;	6	64	135.54
T1HR03	Tubulin-specific chaperone A (Fragment)	post-chaperonin tubulin folding pathway [GO:0007023]; tubulin complex assembly [GO:0007021]	beta-tubulin binding [GO:0048487]	GO:0005737; GO:0005874; GO:0007021; GO:0007023; GO:0048487	12,938	cytoplasm [GO:0005737]; microtubule [GO:0005874]	cytoplasm [GO:0005737]; microtubule [GO:0005874]; beta-tubulin binding [GO:0048487]; post-chaperonin tubulin folding pathway [GO:0007023]; tubulin complex assembly [GO:0007021]	SUBCELLULAR LOCATION: Cytoplasm, cytoskeleton {ECO:0000256|RuleBase:RU364030}.			TBCA family	RPRC006473-RA;	30	35.4	180.57
T1HR11	ATP-citrate synthase (EC 2.3.3.8) (ATP-citrate (pro-S-)-lyase) (Citrate cleavage enzyme)	acetyl-CoA biosynthetic process [GO:0006085]; citrate metabolic process [GO:0006101]; lipid metabolic process [GO:0006629]	ATP binding [GO:0005524]; ATP citrate synthase activity [GO:0003878]; cofactor binding [GO:0048037]; metal ion binding [GO:0046872]	GO:0003878; GO:0005524; GO:0005737; GO:0006085; GO:0006101; GO:0006629; GO:0046872; GO:0048037	121,812	cytoplasm [GO:0005737]	cytoplasm [GO:0005737]; ATP binding [GO:0005524]; ATP citrate synthase activity [GO:0003878]; cofactor binding [GO:0048037]; metal ion binding [GO:0046872]; acetyl-CoA biosynthetic process [GO:0006085]; citrate metabolic process [GO:0006101]; lipid metabolic process [GO:0006629]				Succinate/malate CoA ligase alpha subunit family; Succinate/malate CoA ligase beta subunit family	RPRC006481-RA;	25	21.1	70.321
T1HR21	Uncharacterized protein (Fragment)	prolyl-tRNA aminoacylation [GO:0006433]	ATP binding [GO:0005524]; proline-tRNA ligase activity [GO:0004827]	GO:0004827; GO:0005524; GO:0005737; GO:0006433	185,741	cytoplasm [GO:0005737]	cytoplasm [GO:0005737]; ATP binding [GO:0005524]; proline-tRNA ligase activity [GO:0004827]; prolyl-tRNA aminoacylation [GO:0006433]					RPRC006491-RA;	15	26.1	51.826
T1HR32	Signal transducer and activator of transcription	signal transduction [GO:0007165]	DNA binding [GO:0003677]; DNA-binding transcription factor activity [GO:0003700]	GO:0003677; GO:0003700; GO:0005634; GO:0005737; GO:0007165	84,568	cytoplasm [GO:0005737]; nucleus [GO:0005634]	cytoplasm [GO:0005737]; nucleus [GO:0005634]; DNA binding [GO:0003677]; DNA-binding transcription factor activity [GO:0003700]; signal transduction [GO:0007165]	SUBCELLULAR LOCATION: Cytoplasm {ECO:0000256|RuleBase:RU046415}. Nucleus {ECO:0000256|RuleBase:RU046415}.			Transcription factor STAT family	RPRC006502-RA;	6	26.6	66.784
T1HR34	Uncharacterized protein				30,510							RPRC006504-RA;	12	38.8	174.78
T1HR39	eRF1_1 domain-containing protein		translation release factor activity [GO:0003747]	GO:0003747	49,620		translation release factor activity [GO:0003747]					RPRC006509-RA;	3	12.4	17.256
T1HR44	Uncharacterized protein	coenzyme A biosynthetic process [GO:0015937]	ATP binding [GO:0005524]; pantothenate kinase activity [GO:0004594]	GO:0004594; GO:0005524; GO:0015937	39,397		ATP binding [GO:0005524]; pantothenate kinase activity [GO:0004594]; coenzyme A biosynthetic process [GO:0015937]					RPRC006514-RA;	3	32.9	5.8428
T1HR65	Uncharacterized protein				9,242							RPRC006535-RA;	21	84.8	318.82
T1HR77	Phosphoserine aminotransferase (EC 2.6.1.52) (Fragment)	L-serine biosynthetic process [GO:0006564]	O-phospho-L-serine:2-oxoglutarate aminotransferase activity [GO:0004648]	GO:0004648; GO:0006564	37,949		O-phospho-L-serine:2-oxoglutarate aminotransferase activity [GO:0004648]; L-serine biosynthetic process [GO:0006564]				Class-V pyridoxal-phosphate-dependent aminotransferase family	RPRC006547-RA;	37	69.1	323.31
T1HR80	Pyruvate kinase (EC 2.7.1.40)		kinase activity [GO:0016301]; magnesium ion binding [GO:0000287]; potassium ion binding [GO:0030955]; pyruvate kinase activity [GO:0004743]	GO:0000287; GO:0004743; GO:0016301; GO:0030955	59,691		kinase activity [GO:0016301]; magnesium ion binding [GO:0000287]; potassium ion binding [GO:0030955]; pyruvate kinase activity [GO:0004743]				Pyruvate kinase family	RPRC006550-RA;	9	21.2	162.37
T1HR87	AAA domain-containing protein (Fragment)		ATP binding [GO:0005524]; metalloendopeptidase activity [GO:0004222]; zinc ion binding [GO:0008270]	GO:0004222; GO:0005524; GO:0008270; GO:0016021	79,638	integral component of membrane [GO:0016021]	integral component of membrane [GO:0016021]; ATP binding [GO:0005524]; metalloendopeptidase activity [GO:0004222]; zinc ion binding [GO:0008270]					RPRC006557-RA;	19	20.4	44.83
T1HR91	Uncharacterized protein	isoleucyl-tRNA aminoacylation [GO:0006428]	aminoacyl-tRNA editing activity [GO:0002161]; ATP binding [GO:0005524]; isoleucine-tRNA ligase activity [GO:0004822]; tRNA binding [GO:0000049]	GO:0000049; GO:0002161; GO:0004822; GO:0005524; GO:0006428	129,357		aminoacyl-tRNA editing activity [GO:0002161]; ATP binding [GO:0005524]; isoleucine-tRNA ligase activity [GO:0004822]; tRNA binding [GO:0000049]; isoleucyl-tRNA aminoacylation [GO:0006428]				Class-I aminoacyl-tRNA synthetase family	RPRC006561-RA;	17	55.5	64.005
T1HR95	Uncharacterized protein (Fragment)				46,249							RPRC006565-RA;	33	35.8	206.19
T1HRF6	Uncharacterized protein	protein glycosylation [GO:0006486]	UDP-glucose:glycoprotein glucosyltransferase activity [GO:0003980]	GO:0003980; GO:0006486	166,329		UDP-glucose:glycoprotein glucosyltransferase activity [GO:0003980]; protein glycosylation [GO:0006486]			SIGNAL 1..20; /evidence="ECO:0000256|SAM:SignalP"		RPRC006626-RA;	6	16.1	51.856
T1HRH0	FAST_2 domain-containing protein (Fragment)				55,343							RPRC006640-RA;	2	40.3	11.609
T1HRH9	Sm domain-containing protein (Fragment)	mRNA processing [GO:0006397]		GO:0006397	8,844		mRNA processing [GO:0006397]					RPRC006649-RA;	15	30.5	78.456
T1HRI8	Uncharacterized protein		calcium ion binding [GO:0005509]	GO:0005509	75,079		calcium ion binding [GO:0005509]			SIGNAL 1..24; /evidence="ECO:0000256|SAM:SignalP"		RPRC006658-RA;	15	37.8	164.41
T1HRK0	AA_TRNA_LIGASE_II domain-containing protein (Fragment)	histidyl-tRNA aminoacylation [GO:0006427]	ATP binding [GO:0005524]; histidine-tRNA ligase activity [GO:0004821]	GO:0004821; GO:0005524; GO:0005737; GO:0006427	53,790	cytoplasm [GO:0005737]	cytoplasm [GO:0005737]; ATP binding [GO:0005524]; histidine-tRNA ligase activity [GO:0004821]; histidyl-tRNA aminoacylation [GO:0006427]					RPRC006670-RA;	27	57.9	269.2
T1HRM7	Cytochrome P450 (CYP6Z) (Fragment)		heme binding [GO:0020037]; iron ion binding [GO:0005506]; monooxygenase activity [GO:0004497]; oxidoreductase activity, acting on paired donors, with incorporation or reduction of molecular oxygen [GO:0016705]	GO:0004497; GO:0005506; GO:0016021; GO:0016705; GO:0020037	58,653	integral component of membrane [GO:0016021]	integral component of membrane [GO:0016021]; heme binding [GO:0020037]; iron ion binding [GO:0005506]; monooxygenase activity [GO:0004497]; oxidoreductase activity, acting on paired donors, with incorporation or reduction of molecular oxygen [GO:0016705]				Cytochrome P450 family	RPRC006697-RA;	7	24.6	73.245
T1HRN0	Uncharacterized protein (Fragment)		protein kinase binding [GO:0019901]	GO:0019901	41,922		protein kinase binding [GO:0019901]					RPRC006700-RA;	13	29.4	51.771
T1HRQ9	Uso1_p115_head domain-containing protein	intracellular protein transport [GO:0006886]; vesicle fusion with Golgi apparatus [GO:0048280]		GO:0000139; GO:0006886; GO:0048280	78,533	Golgi membrane [GO:0000139]	Golgi membrane [GO:0000139]; intracellular protein transport [GO:0006886]; vesicle fusion with Golgi apparatus [GO:0048280]					RPRC006729-RA;	17	27.2	50.445
T1HRS2	A_deaminase domain-containing protein (Fragment)	IMP salvage [GO:0032264]	AMP deaminase activity [GO:0003876]	GO:0003876; GO:0032264	87,532		AMP deaminase activity [GO:0003876]; IMP salvage [GO:0032264]					RPRC006742-RA;	10	66.5	222.01
T1HRS7	Probable methylthioribulose-1-phosphate dehydratase (MTRu-1-P dehydratase) (EC 4.2.1.109)	L-methionine salvage from methylthioadenosine [GO:0019509]; L-methionine salvage from S-adenosylmethionine [GO:0019284]	methylthioribulose 1-phosphate dehydratase activity [GO:0046570]; zinc ion binding [GO:0008270]	GO:0005737; GO:0008270; GO:0019284; GO:0019509; GO:0046570	24,727	cytoplasm [GO:0005737]	cytoplasm [GO:0005737]; methylthioribulose 1-phosphate dehydratase activity [GO:0046570]; zinc ion binding [GO:0008270]; L-methionine salvage from methylthioadenosine [GO:0019509]; L-methionine salvage from S-adenosylmethionine [GO:0019284]	SUBCELLULAR LOCATION: Cytoplasm {ECO:0000256|HAMAP-Rule:MF_03116, ECO:0000256|SAAS:SAAS00035258}.			Aldolase class II family, MtnB subfamily	RPRC006747-RA;	5	12.3	5.8541
T1HRT2	Uncharacterized protein (Fragment)	glycerol metabolic process [GO:0006071]	glycerone kinase activity [GO:0004371]	GO:0004371; GO:0006071	45,709		glycerone kinase activity [GO:0004371]; glycerol metabolic process [GO:0006071]					RPRC006752-RA;	10	76.6	149.22
T1HRT6	Superoxide dismutase [Cu-Zn] (EC 1.15.1.1)		metal ion binding [GO:0046872]; superoxide dismutase activity [GO:0004784]	GO:0004784; GO:0046872	15,783		metal ion binding [GO:0046872]; superoxide dismutase activity [GO:0004784]				Cu-Zn superoxide dismutase family	RPRC006756-RA;	5	19.8	25.957
T1HRT9	Peptidase A1 domain-containing protein		aspartic-type endopeptidase activity [GO:0004190]	GO:0004190	40,585		aspartic-type endopeptidase activity [GO:0004190]			SIGNAL 1..18; /evidence="ECO:0000256|SAM:SignalP"	Peptidase A1 family	RPRC006759-RA;	10	33.8	107.6
T1HRY2	F-BAR domain-containing protein (Fragment)				40,232							RPRC006802-RA;	12	40	36.347
T1HS08	BPL/LPL catalytic domain-containing protein	protein lipoylation [GO:0009249]		GO:0009249	45,840		protein lipoylation [GO:0009249]					RPRC006828-RA;	21	17.9	58.999
T1HS09	Uncharacterized protein (Fragment)		microtubule binding [GO:0008017]	GO:0008017	317,920		microtubule binding [GO:0008017]					RPRC006829-RA;	4	8.4	5.7192
T1HS14	Uncharacterized protein				59,202							RPRC006834-RA;	21	57.4	255.79
T1HS20	Uncharacterized protein		ATP binding [GO:0005524]; helicase activity [GO:0004386]; nucleic acid binding [GO:0003676]	GO:0003676; GO:0004386; GO:0005524	47,893		ATP binding [GO:0005524]; helicase activity [GO:0004386]; nucleic acid binding [GO:0003676]				DEAD box helicase family	RPRC006840-RA;	5	18.5	6.8453
T1HS21	RRM domain-containing protein (Fragment)	mRNA polyadenylation [GO:0006378]	RNA binding [GO:0003723]	GO:0003723; GO:0005847; GO:0006378	46,235	mRNA cleavage and polyadenylation specificity factor complex [GO:0005847]	mRNA cleavage and polyadenylation specificity factor complex [GO:0005847]; RNA binding [GO:0003723]; mRNA polyadenylation [GO:0006378]					RPRC006841-RA;	4	37	8.3211
T1HS27	Ala_racemase_N domain-containing protein		pyridoxal phosphate binding [GO:0030170]	GO:0030170	13,143		pyridoxal phosphate binding [GO:0030170]				Pyridoxal phosphate-binding protein YggS/PROSC family	RPRC006847-RA;	9	77.5	323.31
T1HS33	Uncharacterized protein		calcium ion binding [GO:0005509]	GO:0005509	20,555		calcium ion binding [GO:0005509]					RPRC006853-RA;	6	34.2	28.843
T1HS66	Uncharacterized protein (Fragment)	signal transduction [GO:0007165]	GTPase activity [GO:0003924]; GTP binding [GO:0005525]	GO:0003924; GO:0005525; GO:0007165; GO:0016020	23,164	membrane [GO:0016020]	membrane [GO:0016020]; GTP binding [GO:0005525]; GTPase activity [GO:0003924]; signal transduction [GO:0007165]					RPRC006886-RA;	20	55	125.04
T1HS78	AAA domain-containing protein (Fragment)	protein catabolic process [GO:0030163]	ATP binding [GO:0005524]; proteasome-activating ATPase activity [GO:0036402]	GO:0005524; GO:0005737; GO:0030163; GO:0036402	45,573	cytoplasm [GO:0005737]	cytoplasm [GO:0005737]; ATP binding [GO:0005524]; proteasome-activating ATPase activity [GO:0036402]; protein catabolic process [GO:0030163]				AAA ATPase family	RPRC006898-RA;	6	64	42.875
T1HS79	Uncharacterized protein	translational elongation [GO:0006414]	structural constituent of ribosome [GO:0003735]	GO:0003735; GO:0005840; GO:0006414	11,562	ribosome [GO:0005840]	ribosome [GO:0005840]; structural constituent of ribosome [GO:0003735]; translational elongation [GO:0006414]				Eukaryotic ribosomal protein P1/P2 family	RPRC006899-RA;	2	19.9	13.05
T1HS82	RNA-binding protein 8A (Fragment)	mRNA processing [GO:0006397]; mRNA transport [GO:0051028]; RNA splicing [GO:0008380]	mRNA binding [GO:0003729]	GO:0003729; GO:0005737; GO:0006397; GO:0008380; GO:0016607; GO:0051028	16,454	cytoplasm [GO:0005737]; nuclear speck [GO:0016607]	cytoplasm [GO:0005737]; nuclear speck [GO:0016607]; mRNA binding [GO:0003729]; mRNA processing [GO:0006397]; mRNA transport [GO:0051028]; RNA splicing [GO:0008380]	SUBCELLULAR LOCATION: Nucleus {ECO:0000256|RuleBase:RU361239}. Nucleus speckle {ECO:0000256|RuleBase:RU361239}. Cytoplasm {ECO:0000256|RuleBase:RU361239}.			RBM8A family	RPRC006902-RA;	24	34.3	82.936
T1HS83	Eukaryotic translation initiation factor 3 subunit A (eIF3a) (Eukaryotic translation initiation factor 3 subunit 10)	formation of cytoplasmic translation initiation complex [GO:0001732]	translation initiation factor activity [GO:0003743]	GO:0001732; GO:0003743; GO:0005852; GO:0016282; GO:0033290	94,342	eukaryotic 43S preinitiation complex [GO:0016282]; eukaryotic 48S preinitiation complex [GO:0033290]; eukaryotic translation initiation factor 3 complex [GO:0005852]	eukaryotic 43S preinitiation complex [GO:0016282]; eukaryotic 48S preinitiation complex [GO:0033290]; eukaryotic translation initiation factor 3 complex [GO:0005852]; translation initiation factor activity [GO:0003743]; formation of cytoplasmic translation initiation complex [GO:0001732]	SUBCELLULAR LOCATION: Cytoplasm {ECO:0000256|HAMAP-Rule:MF_03000, ECO:0000256|SAAS:SAAS01080617}.			EIF-3 subunit A family	RPRC006903-RA;	4	56.5	144.14
T1HS86	Peptidylprolyl isomerase (EC 5.2.1.8)		peptidyl-prolyl cis-trans isomerase activity [GO:0003755]	GO:0003755	11,830		peptidyl-prolyl cis-trans isomerase activity [GO:0003755]					RPRC006906-RA;	13	35.8	55.888
T1HS90	Uncharacterized protein		RNA binding [GO:0003723]	GO:0003723	46,362		RNA binding [GO:0003723]					RPRC006910-RA;	14	41.9	73.353
T1HS94	Uncharacterized protein	intracellular protein transport [GO:0006886]	Ran GTPase binding [GO:0008536]	GO:0006886; GO:0008536	53,705		Ran GTPase binding [GO:0008536]; intracellular protein transport [GO:0006886]					RPRC006914-RA;	11	29	77.179
T1HS97	Uncharacterized protein (Fragment)		cysteine-type peptidase activity [GO:0008234]	GO:0008234	55,331		cysteine-type peptidase activity [GO:0008234]				Peptidase C1 family	RPRC006917-RA;	27	45.5	89.321
T1HS98	Aamy domain-containing protein (Fragment)	glycogen biosynthetic process [GO:0005978]	1,4-alpha-glucan branching enzyme activity [GO:0003844]; cation binding [GO:0043169]; hydrolase activity, hydrolyzing O-glycosyl compounds [GO:0004553]	GO:0003844; GO:0004553; GO:0005978; GO:0043169	79,603		1,4-alpha-glucan branching enzyme activity [GO:0003844]; cation binding [GO:0043169]; hydrolase activity, hydrolyzing O-glycosyl compounds [GO:0004553]; glycogen biosynthetic process [GO:0005978]					RPRC006918-RA;	30	57.1	323.31
T1HSA9	Uncharacterized protein (Fragment)		serine-type endopeptidase activity [GO:0004252]; serine-type exopeptidase activity [GO:0070008]	GO:0004252; GO:0070008	77,805		serine-type endopeptidase activity [GO:0004252]; serine-type exopeptidase activity [GO:0070008]					RPRC006929-RA;	16	27.7	114.02
T1HSH7	tRNA-synt_1e domain-containing protein	cysteinyl-tRNA aminoacylation [GO:0006423]	ATP binding [GO:0005524]; cysteine-tRNA ligase activity [GO:0004817]	GO:0004817; GO:0005524; GO:0006423	82,365		ATP binding [GO:0005524]; cysteine-tRNA ligase activity [GO:0004817]; cysteinyl-tRNA aminoacylation [GO:0006423]					RPRC006997-RA;	8	53.7	18.773
T1HSI9	Guanylate kinase-like domain-containing protein (Fragment)		guanylate kinase activity [GO:0004385]	GO:0004385	22,911		guanylate kinase activity [GO:0004385]					RPRC007009-RA;	1	6.6	36.691
T1HSJ2	Uncharacterized protein	regulation of transcription, DNA-templated [GO:0006355]	nucleic acid binding [GO:0003676]	GO:0003676; GO:0006355	25,490		nucleic acid binding [GO:0003676]; regulation of transcription, DNA-templated [GO:0006355]					RPRC007012-RA;	11	24.3	119.08
T1HSJ8	Importin N-terminal domain-containing protein	intracellular protein transport [GO:0006886]	Ran GTPase binding [GO:0008536]	GO:0005634; GO:0006886; GO:0008536	51,888	nucleus [GO:0005634]	nucleus [GO:0005634]; Ran GTPase binding [GO:0008536]; intracellular protein transport [GO:0006886]	SUBCELLULAR LOCATION: Nucleus {ECO:0000256|SAAS:SAAS00704922}.				RPRC007018-RA;	10	39.3	47.456
T1HSK9	CAP-Gly domain-containing protein				28,371							RPRC007029-RA;	2	3.3	-2
T1HSL3	Uncharacterized protein				67,321							RPRC007033-RA;	6	19.9	38.991
T1HSL5	Protein kinase domain-containing protein		ATP binding [GO:0005524]; protein serine/threonine kinase activity [GO:0004674]	GO:0004674; GO:0005524	40,018		ATP binding [GO:0005524]; protein serine/threonine kinase activity [GO:0004674]				Protein kinase superfamily	RPRC007035-RA;	16	42.5	225.45
T1HSM5	Uncharacterized protein (Fragment)	fatty acid beta-oxidation [GO:0006635]	acyl-CoA oxidase activity [GO:0003997]; FAD binding [GO:0071949]	GO:0003997; GO:0005777; GO:0006635; GO:0071949	76,221	peroxisome [GO:0005777]	peroxisome [GO:0005777]; acyl-CoA oxidase activity [GO:0003997]; FAD binding [GO:0071949]; fatty acid beta-oxidation [GO:0006635]					RPRC007045-RA;	7	62.5	22.794
T1HSQ6	Small nuclear ribonucleoprotein Sm D2 (Sm-D2) (snRNP core protein D2) (Fragment)	mRNA processing [GO:0006397]; RNA splicing [GO:0008380]		GO:0006397; GO:0008380; GO:0030532	13,565	small nuclear ribonucleoprotein complex [GO:0030532]	small nuclear ribonucleoprotein complex [GO:0030532]; mRNA processing [GO:0006397]; RNA splicing [GO:0008380]	SUBCELLULAR LOCATION: Nucleus {ECO:0000256|RuleBase:RU365051}.			SnRNP core protein family	RPRC007076-RA;	2	13.4	21.098
T1HSU6	Uncharacterized protein				24,111							RPRC007116-RA;	14	42.6	71.589
T1HSY2	Guanine deaminase (Guanase) (EC 3.5.4.3) (Guanine aminohydrolase) (Fragment)	guanine catabolic process [GO:0006147]	guanine deaminase activity [GO:0008892]; zinc ion binding [GO:0008270]	GO:0006147; GO:0008270; GO:0008892	47,618		guanine deaminase activity [GO:0008892]; zinc ion binding [GO:0008270]; guanine catabolic process [GO:0006147]				Metallo-dependent hydrolases superfamily, ATZ/TRZ family	RPRC007152-RA;	9	28.8	42.236
T1HSY5	Uncharacterized protein	protein folding [GO:0006457]; response to heat [GO:0009408]	ATP binding [GO:0005524]; heat shock protein binding [GO:0031072]; metal ion binding [GO:0046872]; unfolded protein binding [GO:0051082]	GO:0005524; GO:0006457; GO:0009408; GO:0031072; GO:0046872; GO:0051082	44,922		ATP binding [GO:0005524]; heat shock protein binding [GO:0031072]; metal ion binding [GO:0046872]; unfolded protein binding [GO:0051082]; protein folding [GO:0006457]; response to heat [GO:0009408]					RPRC007155-RA;	9	46.1	21.77
T1HSZ9	Uncharacterized protein				25,471							RPRC007169-RA;	10	32.3	48.976
T1HT29	Dihydrolipoamide acetyltransferase component of pyruvate dehydrogenase complex (EC 2.3.1.-) (Fragment)		transferase activity, transferring acyl groups [GO:0016746]	GO:0016746	46,702		transferase activity, transferring acyl groups [GO:0016746]				2-oxoacid dehydrogenase family	RPRC007199-RA;	6	57.6	8.7979
T1HT60	Uncharacterized protein	translation [GO:0006412]	structural constituent of ribosome [GO:0003735]	GO:0003735; GO:0005840; GO:0006412	11,356	ribosome [GO:0005840]	ribosome [GO:0005840]; structural constituent of ribosome [GO:0003735]; translation [GO:0006412]					RPRC007230-RA;	33	40.3	176.93
T1HT64	Importin N-terminal domain-containing protein (Fragment)	protein import into nucleus [GO:0006606]	Ran GTPase binding [GO:0008536]	GO:0006606; GO:0008536	123,594		Ran GTPase binding [GO:0008536]; protein import into nucleus [GO:0006606]					RPRC007234-RA;	5	57.8	18.186
T1HT80	ADP-ribosylation factor 2		GTP binding [GO:0005525]	GO:0005525	20,593		GTP binding [GO:0005525]				Small GTPase superfamily, Arf family	RPRC007250-RA;	10	33.6	48.463
T1HT83	Uncharacterized protein (Fragment)	regulation of mRNA processing [GO:0050684]		GO:0005739; GO:0050684	40,764	mitochondrion [GO:0005739]	mitochondrion [GO:0005739]; regulation of mRNA processing [GO:0050684]					RPRC007253-RA;	3	43.3	12.316
T1HT95	PUB domain-containing protein				18,319							RPRC007265-RA;	3	45.7	6.4558
T1HTC4	Uncharacterized protein	cellular response to amino acid stimulus [GO:0071230]; positive regulation of TOR signaling [GO:0032008]		GO:0032008; GO:0071230; GO:0071986	11,717	Ragulator complex [GO:0071986]	Ragulator complex [GO:0071986]; cellular response to amino acid stimulus [GO:0071230]; positive regulation of TOR signaling [GO:0032008]					RPRC007294-RA;	35	82.6	323.31
T1HTC7	Uncharacterized protein (Fragment)	gamma-aminobutyric acid metabolic process [GO:0009448]	4-aminobutyrate transaminase activity [GO:0003867]; pyridoxal phosphate binding [GO:0030170]	GO:0003867; GO:0009448; GO:0030170	51,933		4-aminobutyrate transaminase activity [GO:0003867]; pyridoxal phosphate binding [GO:0030170]; gamma-aminobutyric acid metabolic process [GO:0009448]				Class-III pyridoxal-phosphate-dependent aminotransferase family	RPRC007297-RA;	4	16.4	21.619
T1HTI2	COesterase domain-containing protein (Fragment)				54,660							RPRC007352-RA;	23	63.7	160.48
T1HTI4	GSH_synthase domain-containing protein (Fragment)		ATP binding [GO:0005524]; glutathione synthase activity [GO:0004363]; metal ion binding [GO:0046872]	GO:0004363; GO:0005524; GO:0046872	54,159		ATP binding [GO:0005524]; glutathione synthase activity [GO:0004363]; metal ion binding [GO:0046872]					RPRC007354-RA;	21	57.3	321.91
T1HTI5	PCI domain-containing protein				43,550							RPRC007355-RA;	14	16.5	50.189
T1HTJ0	Uncharacterized protein (Fragment)	endocytosis [GO:0006897]	actin binding [GO:0003779]; clathrin binding [GO:0030276]; phospholipid binding [GO:0005543]	GO:0003779; GO:0005543; GO:0006897; GO:0030276	125,622		actin binding [GO:0003779]; clathrin binding [GO:0030276]; phospholipid binding [GO:0005543]; endocytosis [GO:0006897]					RPRC007360-RA;	52	47.9	323.31
T1HTJ7	Uncharacterized protein		serine-type endopeptidase activity [GO:0004252]; tripeptidyl-peptidase activity [GO:0008240]	GO:0004252; GO:0008240	147,308		serine-type endopeptidase activity [GO:0004252]; tripeptidyl-peptidase activity [GO:0008240]					RPRC007367-RA;	4	25.7	10.949
T1HTJ8	Uncharacterized protein				19,676							RPRC007368-RA;	10	37.7	79.602
T1HTL0	PPM-type phosphatase domain-containing protein		protein serine/threonine phosphatase activity [GO:0004722]	GO:0004722	52,816		protein serine/threonine phosphatase activity [GO:0004722]					RPRC007380-RA;	23	50.3	221.43
T1HTN2	AA_TRNA_LIGASE_II domain-containing protein	seryl-tRNA aminoacylation [GO:0006434]	ATP binding [GO:0005524]; serine-tRNA ligase activity [GO:0004828]	GO:0004828; GO:0005524; GO:0006434	56,699		ATP binding [GO:0005524]; serine-tRNA ligase activity [GO:0004828]; seryl-tRNA aminoacylation [GO:0006434]					RPRC007402-RA;	7	58.3	26.915
T1HTP4	Ribosomal_L30 domain-containing protein (Fragment)				17,686							RPRC007414-RA;	8	17.5	32.72
T1HTP5	Pantetheine-phosphate adenylyltransferase activity; dephospho-CoA kinase activity	coenzyme A biosynthetic process [GO:0015937]	ATP binding [GO:0005524]; dephospho-CoA kinase activity [GO:0004140]	GO:0004140; GO:0005524; GO:0015937	59,228		ATP binding [GO:0005524]; dephospho-CoA kinase activity [GO:0004140]; coenzyme A biosynthetic process [GO:0015937]					RPRC007415-RA;	96	52.5	323.31
T1HTR5	Uncharacterized protein (Fragment)	cell adhesion [GO:0007155]; cytoskeletal anchoring at plasma membrane [GO:0007016]; endocytosis [GO:0006897]	actin filament binding [GO:0051015]; clathrin binding [GO:0030276]; structural constituent of cytoskeleton [GO:0005200]	GO:0001726; GO:0005200; GO:0005623; GO:0005856; GO:0005925; GO:0006897; GO:0007016; GO:0007155; GO:0030276; GO:0051015	276,171	cell [GO:0005623]; cytoskeleton [GO:0005856]; focal adhesion [GO:0005925]; ruffle [GO:0001726]	cell [GO:0005623]; cytoskeleton [GO:0005856]; focal adhesion [GO:0005925]; ruffle [GO:0001726]; actin filament binding [GO:0051015]; clathrin binding [GO:0030276]; structural constituent of cytoskeleton [GO:0005200]; cell adhesion [GO:0007155]; cytoskeletal anchoring at plasma membrane [GO:0007016]; endocytosis [GO:0006897]					RPRC007435-RA;	2	8	6.1166
T1HTU0	Uncharacterized protein (Fragment)	phosphatidylinositol phosphorylation [GO:0046854]		GO:0046854	38,852		phosphatidylinositol phosphorylation [GO:0046854]					RPRC007460-RA;	6	65.1	177.87
T1HTV0	HIT domain-containing protein		catalytic activity [GO:0003824]	GO:0003824	13,987		catalytic activity [GO:0003824]					RPRC007470-RA;	4	30.3	6.3215
T1HTV4	Uncharacterized protein				8,398							RPRC007474-RA;	2	16.9	3.8052
T1HTW4	Sod_Cu domain-containing protein (Fragment)		metal ion binding [GO:0046872]; superoxide dismutase activity [GO:0004784]	GO:0004784; GO:0046872	12,690		metal ion binding [GO:0046872]; superoxide dismutase activity [GO:0004784]					RPRC007484-RA;	7	71.4	40.337
T1HTX5	GalP_UDP_transf domain-containing protein	galactose catabolic process via UDP-galactose [GO:0033499]	UDP-glucose:hexose-1-phosphate uridylyltransferase activity [GO:0008108]; zinc ion binding [GO:0008270]	GO:0008108; GO:0008270; GO:0033499	16,703		UDP-glucose:hexose-1-phosphate uridylyltransferase activity [GO:0008108]; zinc ion binding [GO:0008270]; galactose catabolic process via UDP-galactose [GO:0033499]					RPRC007495-RA;	8	66.4	21.169
T1HTX7	GalP_UDP_tr_C domain-containing protein (Fragment)	galactose catabolic process via UDP-galactose [GO:0033499]	UDP-glucose:hexose-1-phosphate uridylyltransferase activity [GO:0008108]; zinc ion binding [GO:0008270]	GO:0008108; GO:0008270; GO:0033499	16,677		UDP-glucose:hexose-1-phosphate uridylyltransferase activity [GO:0008108]; zinc ion binding [GO:0008270]; galactose catabolic process via UDP-galactose [GO:0033499]					RPRC007497-RA;	10	40.2	81.238
T1HTX9	PH domain-containing protein (Fragment)		phospholipid binding [GO:0005543]	GO:0005543	37,888		phospholipid binding [GO:0005543]					RPRC007499-RA;	11	82.9	259.24
T1HTZ5	Uncharacterized protein	calcium-mediated signaling [GO:0019722]	calcium ion binding [GO:0005509]	GO:0005509; GO:0019722	15,755		calcium ion binding [GO:0005509]; calcium-mediated signaling [GO:0019722]				Calmodulin family	RPRC007515-RA;	4	31.4	12.079
T1HU07	Hemocyanin_C domain-containing protein				19,634							RPRC007527-RA;	29	54.7	323.31
T1HU08	Uncharacterized protein (Fragment)				80,779					SIGNAL 1..18; /evidence="ECO:0000256|SAM:SignalP"		RPRC007528-RA;	20	38.6	177.95
T1HU18	Coatomer subunit gamma	intracellular protein transport [GO:0006886]; vesicle-mediated transport [GO:0016192]	structural molecule activity [GO:0005198]	GO:0000139; GO:0005198; GO:0006886; GO:0016192; GO:0030126	97,003	COPI vesicle coat [GO:0030126]; Golgi membrane [GO:0000139]	COPI vesicle coat [GO:0030126]; Golgi membrane [GO:0000139]; structural molecule activity [GO:0005198]; intracellular protein transport [GO:0006886]; vesicle-mediated transport [GO:0016192]	SUBCELLULAR LOCATION: Cytoplasm {ECO:0000256|PIRNR:PIRNR037093}. Golgi apparatus membrane {ECO:0000256|PIRNR:PIRNR037093}; Peripheral membrane protein {ECO:0000256|PIRNR:PIRNR037093}; Cytoplasmic side {ECO:0000256|PIRNR:PIRNR037093}. Cytoplasmic vesicle, COPI-coated vesicle membrane {ECO:0000256|PIRNR:PIRNR037093}; Peripheral membrane protein {ECO:0000256|PIRNR:PIRNR037093}; Cytoplasmic side {ECO…			COPG family	RPRC007538-RA;	7	52.2	72.988
T1HU19	Uncharacterized protein				12,993							RPRC007539-RA;	15	62.3	95.215
T1HU20	Uncharacterized protein				31,480							RPRC007540-RA;	32	69.6	323.31
T1HU21	Uncharacterized protein				66,936							RPRC007541-RA;	6	56.5	105.39
T1HU23	Uncharacterized protein (Fragment)				19,514							RPRC007543-RA;	13	52.8	110.65
T1HU24	SH3 domain-containing protein				32,605							RPRC007544-RA;	4	41.5	14.058
T1HU25	Uncharacterized protein				16,348							RPRC007545-RA;	7	25.4	22.467
T1HU31	PPM-type phosphatase domain-containing protein (Fragment)		protein serine/threonine phosphatase activity [GO:0004722]	GO:0004722	42,565		protein serine/threonine phosphatase activity [GO:0004722]					RPRC007551-RA;	9	30.6	15.605
T1HU71	Mitogen-activated protein kinase (EC 2.7.11.24)		ATP binding [GO:0005524]; MAP kinase activity [GO:0004707]	GO:0004707; GO:0005524	44,853		ATP binding [GO:0005524]; MAP kinase activity [GO:0004707]					RPRC007591-RA;	4	35.5	6.0143
T1HU91	Glutaredoxin domain-containing protein (Fragment)	cell redox homeostasis [GO:0045454]	2 iron, 2 sulfur cluster binding [GO:0051537]; electron transfer activity [GO:0009055]; metal ion binding [GO:0046872]; protein disulfide oxidoreductase activity [GO:0015035]	GO:0005623; GO:0009055; GO:0015035; GO:0045454; GO:0046872; GO:0051537	12,138	cell [GO:0005623]	cell [GO:0005623]; 2 iron, 2 sulfur cluster binding [GO:0051537]; electron transfer activity [GO:0009055]; metal ion binding [GO:0046872]; protein disulfide oxidoreductase activity [GO:0015035]; cell redox homeostasis [GO:0045454]					RPRC007611-RA;	5	37.1	7.0171
T1HU92	ML domain-containing protein (Fragment)				14,333							RPRC007612-RA;	5	38.3	67.983
T1HUD5	Rhodanese domain-containing protein				15,693							RPRC007655-RA;	11	13.3	56.297
T1HUE0	Coatomer subunit alpha	intracellular protein transport [GO:0006886]; vesicle-mediated transport [GO:0016192]	structural molecule activity [GO:0005198]	GO:0000139; GO:0005198; GO:0006886; GO:0016192; GO:0030126	137,397	COPI vesicle coat [GO:0030126]; Golgi membrane [GO:0000139]	COPI vesicle coat [GO:0030126]; Golgi membrane [GO:0000139]; structural molecule activity [GO:0005198]; intracellular protein transport [GO:0006886]; vesicle-mediated transport [GO:0016192]	SUBCELLULAR LOCATION: Cytoplasm {ECO:0000256|PIRNR:PIRNR003354}. Golgi apparatus membrane {ECO:0000256|PIRNR:PIRNR003354}; Peripheral membrane protein {ECO:0000256|PIRNR:PIRNR003354}.				RPRC007660-RA;	22	41.1	120.23
T1HUG6	Uncharacterized protein (Fragment)	ATP synthesis coupled electron transport [GO:0042773]	electron transfer activity [GO:0009055]; iron-sulfur cluster binding [GO:0051536]; NADH dehydrogenase (ubiquinone) activity [GO:0008137]	GO:0008137; GO:0009055; GO:0016020; GO:0042773; GO:0051536	80,178	membrane [GO:0016020]	membrane [GO:0016020]; electron transfer activity [GO:0009055]; iron-sulfur cluster binding [GO:0051536]; NADH dehydrogenase (ubiquinone) activity [GO:0008137]; ATP synthesis coupled electron transport [GO:0042773]				Complex I 75 kDa subunit family	RPRC007686-RA;	1	16.2	5.9895
T1HUH4	Uncharacterized protein	protein folding [GO:0006457]	unfolded protein binding [GO:0051082]	GO:0006457; GO:0016272; GO:0051082	12,961	prefoldin complex [GO:0016272]	prefoldin complex [GO:0016272]; unfolded protein binding [GO:0051082]; protein folding [GO:0006457]					RPRC007694-RA;	21	79	235.61
T1HUM1	Uncharacterized protein		glutathione transferase activity [GO:0004364]	GO:0004364; GO:0005737	28,103	cytoplasm [GO:0005737]	cytoplasm [GO:0005737]; glutathione transferase activity [GO:0004364]				GST superfamily	RPRC007741-RA;	7	35.2	12.518
T1HUV5	Ribosomal_L14e domain-containing protein	translation [GO:0006412]	RNA binding [GO:0003723]; structural constituent of ribosome [GO:0003735]	GO:0003723; GO:0003735; GO:0005840; GO:0006412	19,431	ribosome [GO:0005840]	ribosome [GO:0005840]; RNA binding [GO:0003723]; structural constituent of ribosome [GO:0003735]; translation [GO:0006412]					RPRC007825-RA;	12	68.1	103.5
T1HUV6	Uncharacterized protein (Fragment)	Arp2/3 complex-mediated actin nucleation [GO:0034314]	ATP binding [GO:0005524]	GO:0005524; GO:0005885; GO:0034314	27,344	Arp2/3 protein complex [GO:0005885]	Arp2/3 protein complex [GO:0005885]; ATP binding [GO:0005524]; Arp2/3 complex-mediated actin nucleation [GO:0034314]				Actin family	RPRC007826-RA;	9	59.4	88.679
T1HUV7	Uncharacterized protein	Arp2/3 complex-mediated actin nucleation [GO:0034314]	ATP binding [GO:0005524]	GO:0005524; GO:0005885; GO:0034314	20,047	Arp2/3 protein complex [GO:0005885]	Arp2/3 protein complex [GO:0005885]; ATP binding [GO:0005524]; Arp2/3 complex-mediated actin nucleation [GO:0034314]				Actin family	RPRC007827-RA;	4	45	115.84
T1HUX6	Uncharacterized protein		peptidase inhibitor activity [GO:0030414]	GO:0005576; GO:0030414	14,240	extracellular region [GO:0005576]	extracellular region [GO:0005576]; peptidase inhibitor activity [GO:0030414]			SIGNAL 1..17; /evidence="ECO:0000256|SAM:SignalP"		RPRC007846-RA;	6	14.3	63.79
T1HUY5	Uncharacterized protein				48,692					SIGNAL 1..15; /evidence="ECO:0000256|SAM:SignalP"		RPRC007855-RA;	3	5.2	5.1498
T1HUZ2	DUF1716 domain-containing protein (Fragment)				54,650							RPRC007862-RA;	5	7.3	13.782
T1HV00	Uncharacterized protein				107,575							RPRC007870-RA;	2	2.9	7.412
T1HV23	CPSF_A domain-containing protein		nucleic acid binding [GO:0003676]	GO:0003676; GO:0005634	134,052	nucleus [GO:0005634]	nucleus [GO:0005634]; nucleic acid binding [GO:0003676]					RPRC007893-RA;	7	9	12.462
T1HV24	Phosphoinositide phospholipase C (EC 3.1.4.11) (Fragment)	intracellular signal transduction [GO:0035556]; lipid catabolic process [GO:0016042]	phosphatidylinositol phospholipase C activity [GO:0004435]	GO:0004435; GO:0016042; GO:0035556	142,404		phosphatidylinositol phospholipase C activity [GO:0004435]; intracellular signal transduction [GO:0035556]; lipid catabolic process [GO:0016042]					RPRC007894-RA;	9	85.1	323.31
T1HV37	Catalase domain-containing protein	response to oxidative stress [GO:0006979]	catalase activity [GO:0004096]; heme binding [GO:0020037]	GO:0004096; GO:0006979; GO:0020037	39,322		catalase activity [GO:0004096]; heme binding [GO:0020037]; response to oxidative stress [GO:0006979]					RPRC007907-RA;	13	41.9	133.38
T1HV50	Uncharacterized protein		RNA binding [GO:0003723]	GO:0003723	46,638		RNA binding [GO:0003723]					RPRC007920-RA;	11	57.9	302.88
T1HV62	Uncharacterized protein				22,055							RPRC007932-RA;	24	47.8	134.63
T1HV64	Uncharacterized protein	glutamine metabolic process [GO:0006541]	ATP binding [GO:0005524]; GMP synthase (glutamine-hydrolyzing) activity [GO:0003922]; pyrophosphatase activity [GO:0016462]	GO:0003922; GO:0005524; GO:0006541; GO:0016462	76,559		ATP binding [GO:0005524]; GMP synthase (glutamine-hydrolyzing) activity [GO:0003922]; pyrophosphatase activity [GO:0016462]; glutamine metabolic process [GO:0006541]					RPRC007934-RA;	22	64.8	323.31
T1HV66	CN hydrolase domain-containing protein (Fragment)	nitrogen compound metabolic process [GO:0006807]		GO:0006807	43,609		nitrogen compound metabolic process [GO:0006807]					RPRC007936-RA;	9	23.6	97.975
T1HV69	Protein kinase domain-containing protein (Fragment)	intracellular signal transduction [GO:0035556]	ATP binding [GO:0005524]; protein serine/threonine kinase activity [GO:0004674]	GO:0004674; GO:0005524; GO:0035556	58,351		ATP binding [GO:0005524]; protein serine/threonine kinase activity [GO:0004674]; intracellular signal transduction [GO:0035556]					RPRC007939-RA;	2	18.1	15.758
T1HV85	EB domain-containing protein				23,836					SIGNAL 1..20; /evidence="ECO:0000256|SAM:SignalP"		RPRC007955-RA;	15	29.3	139.72
T1HVA7	Uncharacterized protein				78,597							RPRC007977-RA;	4	7.9	4.2158
T1HVB1	Uncharacterized protein (Fragment)	signal transduction [GO:0007165]	GTPase activator activity [GO:0005096]	GO:0005096; GO:0007165	66,366		GTPase activator activity [GO:0005096]; signal transduction [GO:0007165]					RPRC007981-RA;	34	48.7	323.31
T1HVD2	Uncharacterized protein (Fragment)		oxidoreductase activity [GO:0016491]	GO:0016491	101,218		oxidoreductase activity [GO:0016491]					RPRC008002-RA;	7	16.1	69.685
T1HVD3	Uncharacterized protein			GO:0016021	47,274	integral component of membrane [GO:0016021]	integral component of membrane [GO:0016021]			SIGNAL 1..18; /evidence="ECO:0000256|SAM:SignalP"		RPRC008003-RA;	9	94.1	323.31
T1HVE5	Uncharacterized protein (Fragment)				41,552						Actin family	RPRC008015-RA;	10	32	55.335
T1HVG8	Uncharacterized protein (Fragment)	proteasome assembly [GO:0043248]		GO:0043248	55,233		proteasome assembly [GO:0043248]					RPRC008038-RA;	6	39.6	89.104
T1HVK1	Uncharacterized protein				24,676					SIGNAL 1..19; /evidence="ECO:0000256|SAM:SignalP"		RPRC008071-RA;	15	54.8	76.2
T1HVK7	Uncharacterized protein				26,486							RPRC008077-RA;	4	17	9.1613
T1HVL2	ATP-dependent Clp protease proteolytic subunit (EC 3.4.21.92)		serine-type endopeptidase activity [GO:0004252]	GO:0004252	21,708		serine-type endopeptidase activity [GO:0004252]				Peptidase S14 family	RPRC008082-RA;	3	33.9	6.1464
T1HVL3	HMA domain-containing protein	metal ion transport [GO:0030001]	metal ion binding [GO:0046872]	GO:0030001; GO:0046872	6,530		metal ion binding [GO:0046872]; metal ion transport [GO:0030001]					RPRC008083-RA;	4	19.7	43.744
T1HVM1	Fork-head domain-containing protein		DNA-binding transcription factor activity [GO:0003700]; sequence-specific DNA binding [GO:0043565]	GO:0003700; GO:0005634; GO:0043565	25,825	nucleus [GO:0005634]	nucleus [GO:0005634]; DNA-binding transcription factor activity [GO:0003700]; sequence-specific DNA binding [GO:0043565]	SUBCELLULAR LOCATION: Nucleus {ECO:0000256|PROSITE-ProRule:PRU00089}.				RPRC008091-RA;	10	66.4	310.97
T1HVM8	Uncharacterized protein				25,157							RPRC008098-RA;	10	68.5	275.36
T1HVN1	Uncharacterized protein (Fragment)				24,473							RPRC008101-RA;	14	58.7	323.31
T1HVN9	Uncharacterized protein				43,399							RPRC008109-RA;	2	12.7	14.64
T1HVQ4	Uncharacterized protein		phosphatidylinositol-4-phosphate binding [GO:0070273]	GO:0070273	33,416		phosphatidylinositol-4-phosphate binding [GO:0070273]					RPRC008124-RA;	9	15	43.658
T1HVR0	PH domain-containing protein	integrin-mediated signaling pathway [GO:0007229]		GO:0007229	80,542		integrin-mediated signaling pathway [GO:0007229]					RPRC008130-RA;	2	10.3	6.4821
T1HVR6	Uncharacterized protein	activation of cysteine-type endopeptidase activity involved in apoptotic process [GO:0006919]; apoptotic process [GO:0006915]		GO:0005739; GO:0006915; GO:0006919	24,178	mitochondrion [GO:0005739]	mitochondrion [GO:0005739]; activation of cysteine-type endopeptidase activity involved in apoptotic process [GO:0006919]; apoptotic process [GO:0006915]					RPRC008136-RA;	9	44.2	56.225
T1HVT3	TPR_REGION domain-containing protein (Fragment)				33,709							RPRC008153-RA;	7	65.5	43.279
T1HVU3	Peptidyl-prolyl cis-trans isomerase (EC 5.2.1.8)		peptidyl-prolyl cis-trans isomerase activity [GO:0003755]	GO:0003755	18,538		peptidyl-prolyl cis-trans isomerase activity [GO:0003755]					RPRC008163-RA;	18	64.3	228.7
T1HVU8	Uncharacterized protein (Fragment)		cAMP binding [GO:0030552]; cAMP-dependent protein kinase regulator activity [GO:0008603]	GO:0005952; GO:0008603; GO:0030552	43,712	cAMP-dependent protein kinase complex [GO:0005952]	cAMP-dependent protein kinase complex [GO:0005952]; cAMP binding [GO:0030552]; cAMP-dependent protein kinase regulator activity [GO:0008603]					RPRC008168-RA;	34	70.8	323.31
T1HVV8	Transket_pyr domain-containing protein (Fragment)		catalytic activity [GO:0003824]	GO:0003824	67,774		catalytic activity [GO:0003824]					RPRC008178-RA;	5	12.1	11.084
T1HW21	Protein kinase domain-containing protein (Fragment)		ATP binding [GO:0005524]; calmodulin binding [GO:0005516]; calmodulin-dependent protein kinase activity [GO:0004683]	GO:0004683; GO:0005516; GO:0005524	51,686		ATP binding [GO:0005524]; calmodulin binding [GO:0005516]; calmodulin-dependent protein kinase activity [GO:0004683]					RPRC008241-RA;	3	19.4	3.8799
T1HW64	4HBT domain-containing protein		acyl-CoA hydrolase activity [GO:0047617]	GO:0047617	15,584		acyl-CoA hydrolase activity [GO:0047617]					RPRC008284-RA;	14	47	276.55
T1HW69	Uncharacterized protein (Fragment)			GO:0005576	42,068	extracellular region [GO:0005576]	extracellular region [GO:0005576]					RPRC008289-RA;	8	40.1	52.854
T1HW83	Uncharacterized protein	pentose-phosphate shunt, non-oxidative branch [GO:0009052]	ribose-5-phosphate isomerase activity [GO:0004751]	GO:0004751; GO:0009052	29,220		ribose-5-phosphate isomerase activity [GO:0004751]; pentose-phosphate shunt, non-oxidative branch [GO:0009052]					RPRC008303-RA;	11	71	84.81
T1HW94	Uncharacterized protein		GTPase activity [GO:0003924]; GTP binding [GO:0005525]	GO:0003924; GO:0005525	23,170		GTP binding [GO:0005525]; GTPase activity [GO:0003924]					RPRC008314-RA;	6	28.3	23.802
T1HWA2	Uncharacterized protein		ATP binding [GO:0005524]	GO:0005524	34,593		ATP binding [GO:0005524]					RPRC008322-RA;	21	53.6	126.45
T1HWA5	Uncharacterized protein				45,044					SIGNAL 1..17; /evidence="ECO:0000256|SAM:SignalP"		RPRC008325-RA;	12	80.1	323.31
T1HWA6	AMP_N domain-containing protein		aminopeptidase activity [GO:0004177]; manganese ion binding [GO:0030145]	GO:0004177; GO:0030145	30,406		aminopeptidase activity [GO:0004177]; manganese ion binding [GO:0030145]				Peptidase M24B family	RPRC008326-RA;	13	36.7	65.861
T1HWB6	Tyrosine-protein kinase (EC 2.7.10.2)		ATP binding [GO:0005524]; non-membrane spanning protein tyrosine kinase activity [GO:0004715]	GO:0004715; GO:0005524	60,744		ATP binding [GO:0005524]; non-membrane spanning protein tyrosine kinase activity [GO:0004715]				Protein kinase superfamily, Tyr protein kinase family	RPRC008336-RA;	7	35.1	69.465
T1HWB8	Uncharacterized protein (Fragment)				38,325						Actin family	RPRC008338-RA;	137	66	323.31
T1HWC3	Spectrin beta chain	actin filament capping [GO:0051693]	actin binding [GO:0003779]; phospholipid binding [GO:0005543]; structural constituent of cytoskeleton [GO:0005200]	GO:0003779; GO:0005200; GO:0005543; GO:0008091; GO:0051693	265,708	spectrin [GO:0008091]	spectrin [GO:0008091]; actin binding [GO:0003779]; phospholipid binding [GO:0005543]; structural constituent of cytoskeleton [GO:0005200]; actin filament capping [GO:0051693]				Spectrin family	RPRC008343-RA;	6	20.4	18.889
T1HWF1	PB1 domain-containing protein	COPII vesicle coating [GO:0048208]	identical protein binding [GO:0042802]	GO:0000139; GO:0042802; GO:0048208	39,014	Golgi membrane [GO:0000139]	Golgi membrane [GO:0000139]; identical protein binding [GO:0042802]; COPII vesicle coating [GO:0048208]					RPRC008371-RA;	21	58.7	117.67
T1HWF9	Uncharacterized protein		metal ion binding [GO:0046872]; transferase activity, transferring acyl groups [GO:0016746]	GO:0016746; GO:0046872	59,732		metal ion binding [GO:0046872]; transferase activity, transferring acyl groups [GO:0016746]				Peptidase M24B family	RPRC008379-RA;	29	41.6	188.72
T1HWH5	Uncharacterized protein (Fragment)		metal ion binding [GO:0046872]; metalloendopeptidase activity [GO:0004222]	GO:0004222; GO:0046872	111,322		metal ion binding [GO:0046872]; metalloendopeptidase activity [GO:0004222]				Peptidase M16 family	RPRC008395-RA;	9	43.9	29.847
T1HWM5	Carn_acyltransf domain-containing protein		transferase activity, transferring acyl groups [GO:0016746]	GO:0016746	27,634		transferase activity, transferring acyl groups [GO:0016746]					RPRC008445-RA;	23	65.3	221.8
T1HWM8	AAA domain-containing protein	protein catabolic process [GO:0030163]	ATP binding [GO:0005524]; proteasome-activating ATPase activity [GO:0036402]	GO:0005524; GO:0005737; GO:0030163; GO:0036402	47,055	cytoplasm [GO:0005737]	cytoplasm [GO:0005737]; ATP binding [GO:0005524]; proteasome-activating ATPase activity [GO:0036402]; protein catabolic process [GO:0030163]				AAA ATPase family	RPRC008448-RA;	61	70.2	323.31
T1HWN2	Uncharacterized protein (Fragment)	gluconeogenesis [GO:0006094]; pyruvate metabolic process [GO:0006090]	ATP binding [GO:0005524]; biotin binding [GO:0009374]; metal ion binding [GO:0046872]; pyruvate carboxylase activity [GO:0004736]	GO:0004736; GO:0005524; GO:0006090; GO:0006094; GO:0009374; GO:0046872	129,499		ATP binding [GO:0005524]; biotin binding [GO:0009374]; metal ion binding [GO:0046872]; pyruvate carboxylase activity [GO:0004736]; gluconeogenesis [GO:0006094]; pyruvate metabolic process [GO:0006090]					RPRC008452-RA;	5	31.5	19.272
T1HWS7	Chitin-binding type-2 domain-containing protein	chitin metabolic process [GO:0006030]	chitin binding [GO:0008061]	GO:0005576; GO:0006030; GO:0008061	14,101	extracellular region [GO:0005576]	extracellular region [GO:0005576]; chitin binding [GO:0008061]; chitin metabolic process [GO:0006030]					RPRC008497-RA;	8	36	51.598
T1HWT0	Protein transport protein SEC23	COPII-coated vesicle budding [GO:0090114]; intracellular protein transport [GO:0006886]	metal ion binding [GO:0046872]	GO:0000139; GO:0005789; GO:0006886; GO:0030127; GO:0046872; GO:0090114	42,576	COPII vesicle coat [GO:0030127]; endoplasmic reticulum membrane [GO:0005789]; Golgi membrane [GO:0000139]	COPII vesicle coat [GO:0030127]; endoplasmic reticulum membrane [GO:0005789]; Golgi membrane [GO:0000139]; metal ion binding [GO:0046872]; COPII-coated vesicle budding [GO:0090114]; intracellular protein transport [GO:0006886]	SUBCELLULAR LOCATION: Cytoplasmic vesicle, COPII-coated vesicle membrane {ECO:0000256|RuleBase:RU365030}; Peripheral membrane protein {ECO:0000256|RuleBase:RU365030}; Cytoplasmic side {ECO:0000256|RuleBase:RU365030}. Endoplasmic reticulum membrane {ECO:0000256|RuleBase:RU365030}; Peripheral membrane protein {ECO:0000256|RuleBase:RU365030}; Cytoplasmic side {ECO:0000256|RuleBase:RU365030}.			SEC23/SEC24 family, SEC23 subfamily	RPRC008500-RA;	3	31.4	5.3504
T1HWT1	Uncharacterized protein	vacuolar transport [GO:0007034]		GO:0007034	12,919		vacuolar transport [GO:0007034]					RPRC008501-RA;	7	61.7	118.14
T1HWT2	Protein transport protein SEC23	endoplasmic reticulum to Golgi vesicle-mediated transport [GO:0006888]; intracellular protein transport [GO:0006886]	zinc ion binding [GO:0008270]	GO:0005789; GO:0006886; GO:0006888; GO:0008270; GO:0030127	14,963	COPII vesicle coat [GO:0030127]; endoplasmic reticulum membrane [GO:0005789]	COPII vesicle coat [GO:0030127]; endoplasmic reticulum membrane [GO:0005789]; zinc ion binding [GO:0008270]; endoplasmic reticulum to Golgi vesicle-mediated transport [GO:0006888]; intracellular protein transport [GO:0006886]	SUBCELLULAR LOCATION: Cytoplasmic vesicle, COPII-coated vesicle membrane {ECO:0000256|RuleBase:RU365030}; Peripheral membrane protein {ECO:0000256|RuleBase:RU365030}; Cytoplasmic side {ECO:0000256|RuleBase:RU365030}. Endoplasmic reticulum membrane {ECO:0000256|RuleBase:RU365030}; Peripheral membrane protein {ECO:0000256|RuleBase:RU365030}; Cytoplasmic side {ECO:0000256|RuleBase:RU365030}.			SEC23/SEC24 family, SEC23 subfamily	RPRC008502-RA;	11	32.3	24.958
T1HWW5	Iso_dh domain-containing protein (Fragment)	isocitrate metabolic process [GO:0006102]	isocitrate dehydrogenase (NADP+) activity [GO:0004450]; magnesium ion binding [GO:0000287]; NAD binding [GO:0051287]	GO:0000287; GO:0004450; GO:0006102; GO:0051287	46,714		isocitrate dehydrogenase (NADP+) activity [GO:0004450]; magnesium ion binding [GO:0000287]; NAD binding [GO:0051287]; isocitrate metabolic process [GO:0006102]					RPRC008535-RA;	12	70.2	153.86
T1HWW7	SHSP domain-containing protein				21,420						Small heat shock protein (HSP20) family	RPRC008537-RA;	13	34.9	39.593
T1HWZ1	Pyr_redox_2 domain-containing protein		oxidoreductase activity [GO:0016491]	GO:0016491	46,532		oxidoreductase activity [GO:0016491]					RPRC008561-RA;	5	45.1	31.416
T1HWZ2	NADH dehydrogenase [ubiquinone] 1 alpha subcomplex subunit 8	mitochondrial electron transport, NADH to ubiquinone [GO:0006120]		GO:0005743; GO:0006120; GO:0070469	20,117	mitochondrial inner membrane [GO:0005743]; respirasome [GO:0070469]	mitochondrial inner membrane [GO:0005743]; respirasome [GO:0070469]; mitochondrial electron transport, NADH to ubiquinone [GO:0006120]	SUBCELLULAR LOCATION: Mitochondrion inner membrane {ECO:0000256|PIRNR:PIRNR017016}.			Complex I NDUFA8 subunit family	RPRC008562-RA;	8	38.2	50.754
T1HX43	FMN hydroxy acid dehydrogenase domain-containing protein		FMN binding [GO:0010181]; oxidoreductase activity [GO:0016491]	GO:0010181; GO:0016491	31,138		FMN binding [GO:0010181]; oxidoreductase activity [GO:0016491]				FMN-dependent alpha-hydroxy acid dehydrogenase family	RPRC008613-RA;	21	44.1	146.71
T1HX44	Uncharacterized protein		enzyme regulator activity [GO:0030234]	GO:0030234	71,576		enzyme regulator activity [GO:0030234]					RPRC008614-RA;	17	60.6	292.78
T1HX52	Uncharacterized protein				24,001							RPRC008622-RA;	2	40.8	24.578
T1HX53	Uncharacterized protein (Fragment)				8,307							RPRC008623-RA;	19	28.7	155.95
T1HX59	U-box domain-containing protein (Fragment)	ubiquitin-dependent protein catabolic process [GO:0006511]	ubiquitin-ubiquitin ligase activity [GO:0034450]	GO:0000151; GO:0006511; GO:0034450	111,907	ubiquitin ligase complex [GO:0000151]	ubiquitin ligase complex [GO:0000151]; ubiquitin-ubiquitin ligase activity [GO:0034450]; ubiquitin-dependent protein catabolic process [GO:0006511]					RPRC008629-RA;	15	64	323.31
T1HX63	N-acetyltransferase domain-containing protein		N-acetyltransferase activity [GO:0008080]	GO:0008080	25,129		N-acetyltransferase activity [GO:0008080]					RPRC008633-RA;	30	44.5	208.84
T1HX75	BRO1 domain-containing protein				94,721							RPRC008645-RA;	8	42.4	85.077
T1HX87	Uncharacterized protein	phosphatidylinositol phosphorylation [GO:0046854]		GO:0046854	20,826		phosphatidylinositol phosphorylation [GO:0046854]					RPRC008657-RA;	3	27.5	20.277
T1HX88	Uncharacterized protein	phosphatidylinositol phosphorylation [GO:0046854]		GO:0046854	13,854		phosphatidylinositol phosphorylation [GO:0046854]					RPRC008658-RA;	6	53.2	34.226
T1HX89	Uncharacterized protein	phosphatidylinositol phosphorylation [GO:0046854]		GO:0046854	13,523		phosphatidylinositol phosphorylation [GO:0046854]					RPRC008659-RA;	3	18.5	15.196
T1HX90	Uncharacterized protein				32,039							RPRC008660-RA;	13	48.4	90.933
T1HX93	Uncharacterized protein (Fragment)		lyase activity [GO:0016829]	GO:0016829	27,465		lyase activity [GO:0016829]					RPRC008663-RA;	9	17.8	12.536
T1HX96	Signal recognition particle 54 kDa protein	SRP-dependent cotranslational protein targeting to membrane [GO:0006614]	7S RNA binding [GO:0008312]; GTPase activity [GO:0003924]; GTP binding [GO:0005525]	GO:0003924; GO:0005525; GO:0005786; GO:0006614; GO:0008312	55,556	signal recognition particle, endoplasmic reticulum targeting [GO:0005786]	signal recognition particle, endoplasmic reticulum targeting [GO:0005786]; 7S RNA binding [GO:0008312]; GTP binding [GO:0005525]; GTPase activity [GO:0003924]; SRP-dependent cotranslational protein targeting to membrane [GO:0006614]	SUBCELLULAR LOCATION: Cytoplasm {ECO:0000256|RuleBase:RU364034}.			GTP-binding SRP family, SRP54 subfamily	RPRC008666-RA;	32	81.4	323.31
T1HXC8	Malic enzyme (Fragment)		malate dehydrogenase (decarboxylating) (NAD+) activity [GO:0004471]; metal ion binding [GO:0046872]; NAD binding [GO:0051287]	GO:0004471; GO:0046872; GO:0051287	60,388		malate dehydrogenase (decarboxylating) (NAD+) activity [GO:0004471]; metal ion binding [GO:0046872]; NAD binding [GO:0051287]				Malic enzymes family	RPRC008698-RA;	4	18.1	22.446
T1HXD6	SWIB domain-containing protein				30,293							RPRC008706-RA;	9	32.3	35.507
T1HXD9	Uncharacterized protein	microtubule-based process [GO:0007017]		GO:0005869; GO:0007017	40,198	dynactin complex [GO:0005869]	dynactin complex [GO:0005869]; microtubule-based process [GO:0007017]					RPRC008709-RA;	2	8.2	3.1457
T1HXF9	SH3 domain-containing protein				44,842							RPRC008729-RA;	5	11.3	9.5819
T1HXG2	Amidase domain-containing protein (Fragment)			GO:0016021	60,094	integral component of membrane [GO:0016021]	integral component of membrane [GO:0016021]					RPRC008732-RA;	16	53.1	103.28
T1HXG5	Uncharacterized protein		RNA binding [GO:0003723]	GO:0003723	39,431		RNA binding [GO:0003723]					RPRC008735-RA;	5	20.4	6.0277
T1HXH2	Autophagy-related protein 3	autophagy [GO:0006914]; protein transport [GO:0015031]		GO:0005737; GO:0006914; GO:0015031	35,379	cytoplasm [GO:0005737]	cytoplasm [GO:0005737]; autophagy [GO:0006914]; protein transport [GO:0015031]	SUBCELLULAR LOCATION: Cytoplasm {ECO:0000256|RuleBase:RU004405}.			ATG3 family	RPRC008742-RA;	3	41.6	9.3159
T1HXH8	Uncharacterized protein				9,364							RPRC008748-RA;	12	59.6	323.31
T1HXI3	Proteasome subunit alpha type (EC 3.4.25.1)	ubiquitin-dependent protein catabolic process [GO:0006511]	threonine-type endopeptidase activity [GO:0004298]	GO:0004298; GO:0005634; GO:0005737; GO:0006511; GO:0019773	28,115	cytoplasm [GO:0005737]; nucleus [GO:0005634]; proteasome core complex, alpha-subunit complex [GO:0019773]	cytoplasm [GO:0005737]; nucleus [GO:0005634]; proteasome core complex, alpha-subunit complex [GO:0019773]; threonine-type endopeptidase activity [GO:0004298]; ubiquitin-dependent protein catabolic process [GO:0006511]	SUBCELLULAR LOCATION: Cytoplasm {ECO:0000256|RuleBase:RU000551}. Nucleus {ECO:0000256|RuleBase:RU000551, ECO:0000256|SAAS:SAAS00594407}.			Peptidase T1A family	RPRC008753-RA;	7	47	103.11
T1HXM7	DUF775 domain-containing protein				22,838							RPRC008797-RA;	6	23.7	13.758
T1HXP6	Uncharacterized protein				33,639							RPRC008816-RA;	16	58.7	87.5
T1HXQ3	Uncharacterized protein (Fragment)	cell redox homeostasis [GO:0045454]		GO:0005623; GO:0045454	41,100	cell [GO:0005623]	cell [GO:0005623]; cell redox homeostasis [GO:0045454]					RPRC008823-RA;	6	37.7	100.76
T1HXR6	Metallophos domain-containing protein (Fragment)		hydrolase activity [GO:0016787]	GO:0016787	32,212		hydrolase activity [GO:0016787]					RPRC008836-RA;	5	5.6	6.3307
T1HY45	DZF domain-containing protein (Fragment)		nucleic acid binding [GO:0003676]; zinc ion binding [GO:0008270]	GO:0003676; GO:0008270	101,800		nucleic acid binding [GO:0003676]; zinc ion binding [GO:0008270]					RPRC008965-RA;	4	8.2	16.796
T1HY56	Uncharacterized protein		nucleic acid binding [GO:0003676]	GO:0003676	72,133		nucleic acid binding [GO:0003676]					RPRC008976-RA;	1	71.2	31.607
T1HY69	Peptidase A1 domain-containing protein (Fragment)		aspartic-type endopeptidase activity [GO:0004190]	GO:0004190	7,463		aspartic-type endopeptidase activity [GO:0004190]				Peptidase A1 family	RPRC008989-RA;	15	42.4	64.345
T1HYA1	M20_dimer domain-containing protein (Fragment)	cellular amino acid metabolic process [GO:0006520]	aminoacylase activity [GO:0004046]; metallopeptidase activity [GO:0008237]	GO:0004046; GO:0005737; GO:0006520; GO:0008237	45,756	cytoplasm [GO:0005737]	cytoplasm [GO:0005737]; aminoacylase activity [GO:0004046]; metallopeptidase activity [GO:0008237]; cellular amino acid metabolic process [GO:0006520]					RPRC009021-RA;RPRC010965-RA;	7	76.7	70.496
T1HYB9	EF1_GNE domain-containing protein (Fragment)		translation elongation factor activity [GO:0003746]	GO:0003746; GO:0005853	13,118	eukaryotic translation elongation factor 1 complex [GO:0005853]	eukaryotic translation elongation factor 1 complex [GO:0005853]; translation elongation factor activity [GO:0003746]				EF-1-beta/EF-1-delta family	RPRC009039-RA;	14	58.4	87.906
T1HYG8	eIF2A domain-containing protein		translation initiation factor activity [GO:0003743]	GO:0003743	38,433		translation initiation factor activity [GO:0003743]					RPRC009088-RA;	5	49.3	19.771
T1HYH2	Uncharacterized protein		translation initiation factor activity [GO:0003743]	GO:0003743	15,982		translation initiation factor activity [GO:0003743]					RPRC009092-RA;	3	26.9	5.9906
T1HYH4	Uncharacterized protein				19,335							RPRC009094-RA;	3	48	40.231
T1HYK3	SpmSyn_N domain-containing protein	spermine biosynthetic process [GO:0006597]	spermine synthase activity [GO:0016768]	GO:0006597; GO:0016768	14,613		spermine synthase activity [GO:0016768]; spermine biosynthetic process [GO:0006597]					RPRC009123-RA;	26	66.4	166.9
T1HYN4	CYTOSOL_AP domain-containing protein		aminopeptidase activity [GO:0004177]; manganese ion binding [GO:0030145]; metalloexopeptidase activity [GO:0008235]	GO:0004177; GO:0005737; GO:0008235; GO:0030145	55,001	cytoplasm [GO:0005737]	cytoplasm [GO:0005737]; aminopeptidase activity [GO:0004177]; manganese ion binding [GO:0030145]; metalloexopeptidase activity [GO:0008235]					RPRC009154-RA;	15	79.3	212.25
T1HYN6	Uncharacterized protein (Fragment)				20,886							RPRC009156-RA;	30	78.6	323.31
T1HYN9	Protein disulfide-isomerase (EC 5.3.4.1) (Fragment)	cell redox homeostasis [GO:0045454]	protein disulfide isomerase activity [GO:0003756]	GO:0003756; GO:0005623; GO:0045454	46,709	cell [GO:0005623]	cell [GO:0005623]; protein disulfide isomerase activity [GO:0003756]; cell redox homeostasis [GO:0045454]			SIGNAL 1..24; /evidence="ECO:0000256|RuleBase:RU361130"	Protein disulfide isomerase family	RPRC009159-RA;	5	8.1	19.455
T1HYR6	RRM domain-containing protein		RNA binding [GO:0003723]	GO:0003723	101,517		RNA binding [GO:0003723]					RPRC009186-RA;	8	61.3	39.815
T1HYT0	Uncharacterized protein				17,327							RPRC009200-RA;	15	36.3	107.84
T1HYU8	PIPK domain-containing protein		ATP binding [GO:0005524]; phosphatidylinositol phosphate kinase activity [GO:0016307]	GO:0005524; GO:0016307	47,065		ATP binding [GO:0005524]; phosphatidylinositol phosphate kinase activity [GO:0016307]					RPRC009218-RA;	8	24.3	43.677
T1HYV6	Uncharacterized protein		RNA binding [GO:0003723]	GO:0003723	49,723		RNA binding [GO:0003723]					RPRC009226-RA;	4	47.3	62.894
T1HYX5	40S_SA_C domain-containing protein (Fragment)	translation [GO:0006412]	structural constituent of ribosome [GO:0003735]	GO:0003735; GO:0006412; GO:0015935	14,600	small ribosomal subunit [GO:0015935]	small ribosomal subunit [GO:0015935]; structural constituent of ribosome [GO:0003735]; translation [GO:0006412]			SIGNAL 1..18; /evidence="ECO:0000256|SAM:SignalP"		RPRC009245-RA;	7	50	60.858
T1HYY6	Ferritin (EC 1.16.3.1)	cellular iron ion homeostasis [GO:0006879]; iron ion transport [GO:0006826]	ferric iron binding [GO:0008199]; ferroxidase activity [GO:0004322]	GO:0004322; GO:0005623; GO:0006826; GO:0006879; GO:0008199	24,616	cell [GO:0005623]	cell [GO:0005623]; ferric iron binding [GO:0008199]; ferroxidase activity [GO:0004322]; cellular iron ion homeostasis [GO:0006879]; iron ion transport [GO:0006826]			SIGNAL 1..19; /evidence="ECO:0000256|SAM:SignalP"	Ferritin family	RPRC009256-RA;	8	73.6	225.54
T1HYZ4	Uncharacterized protein (Fragment)		metal ion binding [GO:0046872]	GO:0046872	13,993		metal ion binding [GO:0046872]					RPRC009264-RA;	3	65.9	28.919
T1HZ30	Uncharacterized protein (Fragment)		RNA binding [GO:0003723]	GO:0003723	33,249		RNA binding [GO:0003723]					RPRC009300-RA;	13	71.7	85.721
T1HZ41	DJ-1_PfpI domain-containing protein				21,767							RPRC009311-RA;	3	62.1	87.522
T1HZ52	Uncharacterized protein (Fragment)				42,533						Actin family	RPRC009322-RA;	12	57.3	158.16
T1HZ60	PKS_ER domain-containing protein		oxidoreductase activity [GO:0016491]; zinc ion binding [GO:0008270]	GO:0008270; GO:0016491	40,799		oxidoreductase activity [GO:0016491]; zinc ion binding [GO:0008270]				Zinc-containing alcohol dehydrogenase family	RPRC009330-RA;	11	31.6	110.39
T1HZ66	Uncharacterized protein		ATP binding [GO:0005524]; helicase activity [GO:0004386]; nucleic acid binding [GO:0003676]	GO:0003676; GO:0004386; GO:0005524	50,993		ATP binding [GO:0005524]; helicase activity [GO:0004386]; nucleic acid binding [GO:0003676]				DEAD box helicase family	RPRC009336-RA;	10	40.1	31.236
T1HZ67	S5 DRBM domain-containing protein	translation [GO:0006412]	RNA binding [GO:0003723]; structural constituent of ribosome [GO:0003735]	GO:0003723; GO:0003735; GO:0006412; GO:0015935	29,510	small ribosomal subunit [GO:0015935]	small ribosomal subunit [GO:0015935]; RNA binding [GO:0003723]; structural constituent of ribosome [GO:0003735]; translation [GO:0006412]				Universal ribosomal protein uS5 family	RPRC009337-RA;	14	63.9	300.59
T1HZ95	Glutathione S-transferase, sigma class (GSTs1)				23,887						GST superfamily	RPRC009365-RA;	8	53.1	63.459
T1HZ97	Uncharacterized protein				14,959					SIGNAL 1..19; /evidence="ECO:0000256|SAM:SignalP"		RPRC009367-RA;	7	17	13.232
T1HZB0	Serine/threonine-protein phosphatase (EC 3.1.3.16) (Fragment)		phosphoprotein phosphatase activity [GO:0004721]	GO:0004721	51,587		phosphoprotein phosphatase activity [GO:0004721]				PPP phosphatase family	RPRC009380-RA;	31	67	323.31
T1HZC1	Uncharacterized protein	protein folding [GO:0006457]	ATP binding [GO:0005524]; unfolded protein binding [GO:0051082]	GO:0005524; GO:0005832; GO:0006457; GO:0051082	57,804	chaperonin-containing T-complex [GO:0005832]	chaperonin-containing T-complex [GO:0005832]; ATP binding [GO:0005524]; unfolded protein binding [GO:0051082]; protein folding [GO:0006457]	SUBCELLULAR LOCATION: Cytoplasm {ECO:0000256|SAAS:SAAS00901396}.			TCP-1 chaperonin family	RPRC009391-RA;	17	25.5	76.743
T1HZD4	Uncharacterized protein	glutaminyl-tRNA aminoacylation [GO:0006425]	ATP binding [GO:0005524]; glutamine-tRNA ligase activity [GO:0004819]	GO:0004819; GO:0005524; GO:0005737; GO:0006425	88,718	cytoplasm [GO:0005737]	cytoplasm [GO:0005737]; ATP binding [GO:0005524]; glutamine-tRNA ligase activity [GO:0004819]; glutaminyl-tRNA aminoacylation [GO:0006425]				Class-I aminoacyl-tRNA synthetase family	RPRC009404-RA;	15	14.7	31.228
T1HZF6	Uncharacterized protein (Fragment)			GO:0016021	127,711	integral component of membrane [GO:0016021]	integral component of membrane [GO:0016021]					RPRC009426-RA;	14	63.4	323.31
T1HZJ0	PNP_UDP_1 domain-containing protein (Fragment)	nucleoside metabolic process [GO:0009116]	purine-nucleoside phosphorylase activity [GO:0004731]	GO:0004731; GO:0009116	32,293		purine-nucleoside phosphorylase activity [GO:0004731]; nucleoside metabolic process [GO:0009116]					RPRC009460-RA;	3	6.1	5.0743
T1HZP9	Uncharacterized protein	carbohydrate metabolic process [GO:0005975]	hydrolase activity, hydrolyzing O-glycosyl compounds [GO:0004553]	GO:0004553; GO:0005975	56,681		hydrolase activity, hydrolyzing O-glycosyl compounds [GO:0004553]; carbohydrate metabolic process [GO:0005975]			SIGNAL 1..20; /evidence="ECO:0000256|SAM:SignalP"	Glycosyl hydrolase 1 family	RPRC009519-RA;	36	38.6	281.16
T1HZU5	TIP120 domain-containing protein	SCF complex assembly [GO:0010265]		GO:0010265	138,774		SCF complex assembly [GO:0010265]					RPRC009565-RA;	5	30.9	31.797
T1HZV8	Uncharacterized protein (Fragment)		RNA binding [GO:0003723]	GO:0003723	27,725		RNA binding [GO:0003723]					RPRC009578-RA;	3	15.9	144.59
T1HZY3	ANK_REP_REGION domain-containing protein (Fragment)				29,265							RPRC009603-RA;	9	30.6	60.107
T1HZY5	PPM-type phosphatase domain-containing protein		magnesium ion binding [GO:0000287]; manganese ion binding [GO:0030145]; protein serine/threonine phosphatase activity [GO:0004722]	GO:0000287; GO:0004722; GO:0030145	39,883		magnesium ion binding [GO:0000287]; manganese ion binding [GO:0030145]; protein serine/threonine phosphatase activity [GO:0004722]				PP2C family	RPRC009605-RA;	12	19.4	43.856
T1HZZ5	USP domain-containing protein (Fragment)	protein deubiquitination [GO:0016579]; ubiquitin-dependent protein catabolic process [GO:0006511]	thiol-dependent ubiquitinyl hydrolase activity [GO:0036459]	GO:0006511; GO:0016579; GO:0036459	128,898		thiol-dependent ubiquitinyl hydrolase activity [GO:0036459]; protein deubiquitination [GO:0016579]; ubiquitin-dependent protein catabolic process [GO:0006511]					RPRC009615-RA;	9	61.1	36.503
T1HZZ7	GST N-terminal domain-containing protein				17,547						GST superfamily	RPRC009617-RA;	3	5.6	12.372
T1I007	Alpha_adaptinC2 domain-containing protein (Fragment)	clathrin-dependent endocytosis [GO:0072583]; intracellular protein transport [GO:0006886]	clathrin adaptor activity [GO:0035615]	GO:0006886; GO:0030122; GO:0035615; GO:0072583	111,424	AP-2 adaptor complex [GO:0030122]	AP-2 adaptor complex [GO:0030122]; clathrin adaptor activity [GO:0035615]; clathrin-dependent endocytosis [GO:0072583]; intracellular protein transport [GO:0006886]	SUBCELLULAR LOCATION: Cytoplasm {ECO:0000256|SAAS:SAAS00556307}.				RPRC009627-RA;	34	40.7	168.57
T1I012	Uncharacterized protein (Fragment)		RNA binding [GO:0003723]	GO:0003723	110,264		RNA binding [GO:0003723]					RPRC009632-RA;	9	64	13.637
T1I022	Uncharacterized protein				10,458							RPRC009642-RA;	3	28.9	38.365
T1I023	Uncharacterized protein				14,102							RPRC009643-RA;	4	10	16.15
T1I028	UBP-type domain-containing protein (Fragment)		zinc ion binding [GO:0008270]	GO:0008270	84,836		zinc ion binding [GO:0008270]					RPRC009648-RA;	27	55.2	107.5
T1I033	PCI domain-containing protein (Fragment)	regulation of protein catabolic process [GO:0042176]	enzyme regulator activity [GO:0030234]	GO:0000502; GO:0030234; GO:0042176	54,090	proteasome complex [GO:0000502]	proteasome complex [GO:0000502]; enzyme regulator activity [GO:0030234]; regulation of protein catabolic process [GO:0042176]					RPRC009653-RA;	4	16.1	16.849
T1I052	Uncharacterized protein (Fragment)		hydrolase activity, acting on ester bonds [GO:0016788]	GO:0016788	33,800		hydrolase activity, acting on ester bonds [GO:0016788]					RPRC009672-RA;	17	58.2	155.42
T1I053	Coproporphyrinogen III oxidase (Fragment)	porphyrin-containing compound biosynthetic process [GO:0006779]	coproporphyrinogen oxidase activity [GO:0004109]	GO:0004109; GO:0006779	43,094		coproporphyrinogen oxidase activity [GO:0004109]; porphyrin-containing compound biosynthetic process [GO:0006779]					RPRC009673-RA;	28	31.2	120.41
T1I061	FERM domain-containing protein		cytoskeletal protein binding [GO:0008092]	GO:0005856; GO:0008092	123,562	cytoskeleton [GO:0005856]	cytoskeleton [GO:0005856]; cytoskeletal protein binding [GO:0008092]					RPRC009681-RA;	7	74.7	323.31
T1I062	Uncharacterized protein		calcium ion binding [GO:0005509]	GO:0005509	20,684		calcium ion binding [GO:0005509]					RPRC009682-RA;	16	14.8	44.192
T1I085	Uncharacterized protein (Fragment)				161,244							RPRC009705-RA;	8	26.1	51.059
T1I089	AdoHcyase_NAD domain-containing protein (Fragment)		adenosylhomocysteinase activity [GO:0004013]	GO:0004013	37,963		adenosylhomocysteinase activity [GO:0004013]					RPRC009709-RA;	7	21.1	14.075
T1I0C9	Uncharacterized protein (Fragment)	fatty acid biosynthetic process [GO:0006633]	malonyl-CoA decarboxylase activity [GO:0050080]	GO:0006633; GO:0050080	48,181		malonyl-CoA decarboxylase activity [GO:0050080]; fatty acid biosynthetic process [GO:0006633]					RPRC009749-RA;	2	13.5	16.763
T1I0D9	Uncharacterized protein		ATP binding [GO:0005524]	GO:0005524	70,015		ATP binding [GO:0005524]				Heat shock protein 70 family	RPRC009759-RA;	17	29.7	52.407
T1I0F4	Long chain acyl-CoA synthetase isoform 2 (EC 6.2.1.3)		acyl-CoA ligase activity [GO:0003996]; decanoate-CoA ligase activity [GO:0102391]; long-chain fatty acid-CoA ligase activity [GO:0004467]	GO:0003996; GO:0004467; GO:0102391	79,079		acyl-CoA ligase activity [GO:0003996]; decanoate-CoA ligase activity [GO:0102391]; long-chain fatty acid-CoA ligase activity [GO:0004467]					RPRC009774-RA;	3	38.8	31.582
T1I0I3	Enhancer of rudimentary homolog	cell cycle [GO:0007049]		GO:0007049	12,081		cell cycle [GO:0007049]				E(R) family	RPRC009803-RA;	13	27.1	173.73
T1I0I4	Uncharacterized protein (Fragment)				109,597							RPRC009804-RA;	29	86	323.31
T1I0J6	Fructose-bisphosphate aldolase (EC 4.1.2.13)	glycolytic process [GO:0006096]	fructose-bisphosphate aldolase activity [GO:0004332]	GO:0004332; GO:0006096	39,668		fructose-bisphosphate aldolase activity [GO:0004332]; glycolytic process [GO:0006096]				Class I fructose-bisphosphate aldolase family	RPRC009816-RA;	5	25.2	22.761
T1I0J8	t-SNARE coiled-coil homology domain-containing protein (Fragment)	intracellular protein transport [GO:0006886]; vesicle-mediated transport [GO:0016192]	SNAP receptor activity [GO:0005484]	GO:0005484; GO:0006886; GO:0016021; GO:0016192	29,206	integral component of membrane [GO:0016021]	integral component of membrane [GO:0016021]; SNAP receptor activity [GO:0005484]; intracellular protein transport [GO:0006886]; vesicle-mediated transport [GO:0016192]				Syntaxin family	RPRC009818-RA;	9	61	86.5
T1I0M0	Uncharacterized protein				22,367							RPRC009840-RA;	6	41.9	28.164
T1I0Q3	Uncharacterized protein	translation [GO:0006412]	structural constituent of ribosome [GO:0003735]	GO:0003735; GO:0005840; GO:0006412	18,715	ribosome [GO:0005840]	ribosome [GO:0005840]; structural constituent of ribosome [GO:0003735]; translation [GO:0006412]					RPRC009873-RA;	5	75	323.31
T1I0Q5	Uncharacterized protein		ATP binding [GO:0005524]	GO:0005524; GO:0005737; GO:0005856	41,487	cytoplasm [GO:0005737]; cytoskeleton [GO:0005856]	cytoplasm [GO:0005737]; cytoskeleton [GO:0005856]; ATP binding [GO:0005524]	SUBCELLULAR LOCATION: Cytoplasm, cytoskeleton {ECO:0000256|SAAS:SAAS00092513}.			Actin family	RPRC009875-RA;	7	31.5	23.036
T1I0S5	Uncharacterized protein		alcohol dehydrogenase (NAD+) activity [GO:0004022]	GO:0004022	22,007		alcohol dehydrogenase (NAD+) activity [GO:0004022]			SIGNAL 1..19; /evidence="ECO:0000256|SAM:SignalP"		RPRC009895-RA;	7	30.1	52.073
T1I0S6	Uncharacterized protein				26,655							RPRC009896-RA;	33	25.7	164.46
T1I0T1	Clathrin-link domain-containing protein (Fragment)	intracellular protein transport [GO:0006886]; vesicle-mediated transport [GO:0016192]	clathrin light chain binding [GO:0032051]; structural molecule activity [GO:0005198]	GO:0005198; GO:0006886; GO:0016021; GO:0016192; GO:0030130; GO:0030132; GO:0032051; GO:0071439	184,047	clathrin coat of coated pit [GO:0030132]; clathrin coat of trans-Golgi network vesicle [GO:0030130]; clathrin complex [GO:0071439]; integral component of membrane [GO:0016021]	clathrin coat of coated pit [GO:0030132]; clathrin coat of trans-Golgi network vesicle [GO:0030130]; clathrin complex [GO:0071439]; integral component of membrane [GO:0016021]; clathrin light chain binding [GO:0032051]; structural molecule activity [GO:0005198]; intracellular protein transport [GO:0006886]; vesicle-mediated transport [GO:0016192]					RPRC009901-RA;	4	21.1	9.0303
T1I0V5	Uncharacterized protein		oxidoreductase activity [GO:0016491]	GO:0016491	26,515		oxidoreductase activity [GO:0016491]					RPRC009925-RA;	11	73.1	323.31
T1I0W4	Catalase domain-containing protein (Fragment)	hydrogen peroxide catabolic process [GO:0042744]; response to oxidative stress [GO:0006979]	catalase activity [GO:0004096]; heme binding [GO:0020037]; metal ion binding [GO:0046872]	GO:0004096; GO:0006979; GO:0020037; GO:0042744; GO:0046872	49,031		catalase activity [GO:0004096]; heme binding [GO:0020037]; metal ion binding [GO:0046872]; hydrogen peroxide catabolic process [GO:0042744]; response to oxidative stress [GO:0006979]					RPRC009934-RA;	7	29	15.708
T1I0W8	Uncharacterized protein				34,292							RPRC009938-RA;	5	45.6	11.76
T1I0W9	Protein kinase domain-containing protein		ATP binding [GO:0005524]; protein kinase activity [GO:0004672]	GO:0004672; GO:0005524	15,283		ATP binding [GO:0005524]; protein kinase activity [GO:0004672]					RPRC009939-RA;	20	44	141.53
T1I0Y0	Signal recognition particle subunit SRP68 (SRP68)	SRP-dependent cotranslational protein targeting to membrane [GO:0006614]	7S RNA binding [GO:0008312]; endoplasmic reticulum signal peptide binding [GO:0030942]; signal recognition particle binding [GO:0005047]	GO:0005047; GO:0005786; GO:0006614; GO:0008312; GO:0030942	67,864	signal recognition particle, endoplasmic reticulum targeting [GO:0005786]	signal recognition particle, endoplasmic reticulum targeting [GO:0005786]; 7S RNA binding [GO:0008312]; endoplasmic reticulum signal peptide binding [GO:0030942]; signal recognition particle binding [GO:0005047]; SRP-dependent cotranslational protein targeting to membrane [GO:0006614]	SUBCELLULAR LOCATION: Cytoplasm {ECO:0000256|PIRNR:PIRNR038995}.			SRP68 family	RPRC009950-RA;	5	27.8	20.989
T1I0Y4	Uncharacterized protein				26,126							RPRC009954-RA;	25	41.6	282.41
T1I111	AA_kinase domain-containing protein (Fragment)	proline biosynthetic process [GO:0006561]	glutamate 5-kinase activity [GO:0004349]; glutamate-5-semialdehyde dehydrogenase activity [GO:0004350]	GO:0004349; GO:0004350; GO:0005737; GO:0006561	78,943	cytoplasm [GO:0005737]	cytoplasm [GO:0005737]; glutamate 5-kinase activity [GO:0004349]; glutamate-5-semialdehyde dehydrogenase activity [GO:0004350]; proline biosynthetic process [GO:0006561]					RPRC009981-RA;	27	77.9	323.31
T1I122	Vacuolar proton pump subunit B (V-ATPase subunit B) (Vacuolar proton pump subunit B) (Fragment)	ATP metabolic process [GO:0046034]; proton transmembrane transport [GO:1902600]	ATP binding [GO:0005524]	GO:0005524; GO:0033180; GO:0046034; GO:1902600	54,910	proton-transporting V-type ATPase, V1 domain [GO:0033180]	proton-transporting V-type ATPase, V1 domain [GO:0033180]; ATP binding [GO:0005524]; ATP metabolic process [GO:0046034]; proton transmembrane transport [GO:1902600]				ATPase alpha/beta chains family	RPRC009992-RA;	10	21.8	26.132
T1I146	NAPRTase_C domain-containing protein (Fragment)	NAD biosynthetic process [GO:0009435]	nicotinate-nucleotide diphosphorylase (carboxylating) activity [GO:0004514]	GO:0004514; GO:0009435	51,917		nicotinate-nucleotide diphosphorylase (carboxylating) activity [GO:0004514]; NAD biosynthetic process [GO:0009435]					RPRC010016-RA;	9	90.8	276.31
T1I158	NTF2 domain-containing protein				14,712							RPRC010028-RA;	6	43.2	15.397
T1I185	N-acetyltransferase domain-containing protein		N-acetyltransferase activity [GO:0008080]	GO:0008080	12,842		N-acetyltransferase activity [GO:0008080]					RPRC010055-RA;	26	58.2	323.31
T1I199	Adenylyl cyclase-associated protein (Fragment)	cell morphogenesis [GO:0000902]; cytoskeleton organization [GO:0007010]	actin binding [GO:0003779]	GO:0000902; GO:0003779; GO:0007010	59,837		actin binding [GO:0003779]; cell morphogenesis [GO:0000902]; cytoskeleton organization [GO:0007010]				CAP family	RPRC010069-RA;	46	65	323.31
T1I1B2	Uncharacterized protein (Fragment)		oxidoreductase activity [GO:0016491]	GO:0016491	99,447		oxidoreductase activity [GO:0016491]					RPRC010082-RA;	7	59.6	100.02
T1I1B3	DUF953 domain-containing protein				16,515							RPRC010083-RA;	6	31.1	95.446
T1I1E1	Uncharacterized protein				28,755							RPRC010111-RA;	3	16.8	5.7993
T1I1G0	Uncharacterized protein				31,746							RPRC010130-RA;	43	38.9	323.31
T1I1G5	Uncharacterized protein (Fragment)	homophilic cell adhesion via plasma membrane adhesion molecules [GO:0007156]	calcium ion binding [GO:0005509]	GO:0005509; GO:0005886; GO:0007156; GO:0016021	161,663	integral component of membrane [GO:0016021]; plasma membrane [GO:0005886]	integral component of membrane [GO:0016021]; plasma membrane [GO:0005886]; calcium ion binding [GO:0005509]; homophilic cell adhesion via plasma membrane adhesion molecules [GO:0007156]	SUBCELLULAR LOCATION: Cell membrane {ECO:0000256|RuleBase:RU003318}; Single-pass type I membrane protein {ECO:0000256|RuleBase:RU003318}.				RPRC010135-RA;	2	3.4	5.119
T1I1G8	Uncharacterized protein	intracellular protein transport [GO:0006886]		GO:0006886; GO:0017119	75,203	Golgi transport complex [GO:0017119]	Golgi transport complex [GO:0017119]; intracellular protein transport [GO:0006886]					RPRC010138-RA;	4	43.1	55.263
T1I1H6	Uncharacterized protein	translation [GO:0006412]	structural constituent of ribosome [GO:0003735]	GO:0003735; GO:0005840; GO:0006412	7,432	ribosome [GO:0005840]	ribosome [GO:0005840]; structural constituent of ribosome [GO:0003735]; translation [GO:0006412]					RPRC010146-RA;	4	23.1	12.166
T1I1I8	KH_dom_type_1 domain-containing protein (Fragment)		RNA binding [GO:0003723]	GO:0000178; GO:0003723	28,310	exosome (RNase complex) [GO:0000178]	exosome (RNase complex) [GO:0000178]; RNA binding [GO:0003723]					RPRC010158-RA;	16	17.8	58.581
T1I1L9	Uncharacterized protein (Fragment)	cell-matrix adhesion [GO:0007160]	calcium ion binding [GO:0005509]	GO:0005509; GO:0007160	136,958		calcium ion binding [GO:0005509]; cell-matrix adhesion [GO:0007160]			SIGNAL 1..28; /evidence="ECO:0000256|SAM:SignalP"		RPRC010189-RA;	11	16.9	29.555
T1I1P4	USP domain-containing protein	protein deubiquitination [GO:0016579]; ubiquitin-dependent protein catabolic process [GO:0006511]	thiol-dependent ubiquitinyl hydrolase activity [GO:0036459]	GO:0006511; GO:0016579; GO:0036459	98,366		thiol-dependent ubiquitinyl hydrolase activity [GO:0036459]; protein deubiquitination [GO:0016579]; ubiquitin-dependent protein catabolic process [GO:0006511]				Peptidase C19 family	RPRC010214-RA;	7	13.6	14.31
T1I1Q0	Uncharacterized protein (Fragment)	RNA processing [GO:0006396]	adenosine deaminase activity [GO:0004000]; RNA binding [GO:0003723]	GO:0003723; GO:0004000; GO:0006396	64,510		adenosine deaminase activity [GO:0004000]; RNA binding [GO:0003723]; RNA processing [GO:0006396]					RPRC010220-RA;	3	18.9	8.2719
T1I1Q1	Protein kinase domain-containing protein		ATP binding [GO:0005524]; protein serine/threonine kinase activity [GO:0004674]	GO:0004674; GO:0005524	25,109		ATP binding [GO:0005524]; protein serine/threonine kinase activity [GO:0004674]					RPRC010221-RA;	12	33.9	84.44
T1I1S7	Uncharacterized protein (Fragment)	negative regulation of transcription, DNA-templated [GO:0045892]		GO:0045892	49,243		negative regulation of transcription, DNA-templated [GO:0045892]					RPRC010247-RA;	2	50.1	12.3
T1I1W3	Tubulin alpha chain (Fragment)	microtubule-based process [GO:0007017]	GTPase activity [GO:0003924]; GTP binding [GO:0005525]; structural constituent of cytoskeleton [GO:0005200]	GO:0003924; GO:0005200; GO:0005525; GO:0005874; GO:0007017	49,975	microtubule [GO:0005874]	microtubule [GO:0005874]; GTP binding [GO:0005525]; GTPase activity [GO:0003924]; structural constituent of cytoskeleton [GO:0005200]; microtubule-based process [GO:0007017]				Tubulin family	RPRC010283-RA;	18	37.8	134.59
T1I1X9	Uncharacterized protein	ubiquitin-dependent protein catabolic process [GO:0006511]	metal ion binding [GO:0046872]	GO:0006511; GO:0046872	71,894		metal ion binding [GO:0046872]; ubiquitin-dependent protein catabolic process [GO:0006511]					RPRC010299-RA;	12	23.6	82.166
T1I1Y4	DUF862 domain-containing protein (Fragment)				61,697							RPRC010304-RA;	29	75.6	323.31
T1I1Y9	M20_dimer domain-containing protein (Fragment)		dipeptidase activity [GO:0016805]; metal ion binding [GO:0046872]; metallopeptidase activity [GO:0008237]	GO:0008237; GO:0016805; GO:0046872	51,875		dipeptidase activity [GO:0016805]; metal ion binding [GO:0046872]; metallopeptidase activity [GO:0008237]					RPRC010309-RA;	9	21.5	24.977
T1I200	Sec16_C domain-containing protein	endoplasmic reticulum to Golgi vesicle-mediated transport [GO:0006888]		GO:0005737; GO:0006888	63,416	cytoplasm [GO:0005737]	cytoplasm [GO:0005737]; endoplasmic reticulum to Golgi vesicle-mediated transport [GO:0006888]					RPRC010320-RA;	8	33	22.83
T1I213	Aminomethyltransferase (EC 2.1.2.10) (Glycine cleavage system T protein) (Fragment)	glycine catabolic process [GO:0006546]	aminomethyltransferase activity [GO:0004047]; transaminase activity [GO:0008483]	GO:0004047; GO:0005739; GO:0006546; GO:0008483	35,364	mitochondrion [GO:0005739]	mitochondrion [GO:0005739]; aminomethyltransferase activity [GO:0004047]; transaminase activity [GO:0008483]; glycine catabolic process [GO:0006546]	SUBCELLULAR LOCATION: Mitochondrion {ECO:0000256|RuleBase:RU003981}.			GcvT family	RPRC010333-RA;	8	37.3	41.49
T1I230	PDZ domain-containing protein				35,142							RPRC010350-RA;	12	69.4	201.43
T1I269	Uncharacterized protein				24,329							RPRC010389-RA;	3	28	7.936
T1I273	WD_REPEATS_REGION domain-containing protein				16,622							RPRC010393-RA;	3	22.5	5.3034
T1I275	Tudor domain-containing protein (Fragment)				13,953							RPRC010395-RA;	11	48.2	314.29
T1I278	Pept_C1 domain-containing protein	regulation of catalytic activity [GO:0050790]	cysteine-type endopeptidase activity [GO:0004197]	GO:0004197; GO:0050790	37,833		cysteine-type endopeptidase activity [GO:0004197]; regulation of catalytic activity [GO:0050790]			SIGNAL 1..15; /evidence="ECO:0000256|SAM:SignalP"	Peptidase C1 family	RPRC010398-RA;	23	74.8	295.69
T1I2E4	Pyruvate dehydrogenase E1 component subunit alpha (EC 1.2.4.1) (Fragment)	acetyl-CoA biosynthetic process from pyruvate [GO:0006086]	pyruvate dehydrogenase (acetyl-transferring) activity [GO:0004739]	GO:0004739; GO:0006086; GO:0043231	41,571	intracellular membrane-bounded organelle [GO:0043231]	intracellular membrane-bounded organelle [GO:0043231]; pyruvate dehydrogenase (acetyl-transferring) activity [GO:0004739]; acetyl-CoA biosynthetic process from pyruvate [GO:0006086]					RPRC010464-RA;	8	86.7	242
T1I2F3	Cystatin domain-containing protein		cysteine-type endopeptidase inhibitor activity [GO:0004869]	GO:0004869	11,101		cysteine-type endopeptidase inhibitor activity [GO:0004869]				Cystatin family	RPRC010473-RA;	6	28	20.898
T1I2I0	WD_REPEATS_REGION domain-containing protein	endoplasmic reticulum to Golgi vesicle-mediated transport [GO:0006888]		GO:0005737; GO:0006888	22,952	cytoplasm [GO:0005737]	cytoplasm [GO:0005737]; endoplasmic reticulum to Golgi vesicle-mediated transport [GO:0006888]					RPRC010499-RA;	9	77.8	204.21
T1I2K5	NAD_binding_11 domain-containing protein		NAD binding [GO:0051287]; oxidoreductase activity [GO:0016491]	GO:0016491; GO:0051287	17,088		NAD binding [GO:0051287]; oxidoreductase activity [GO:0016491]					RPRC010524-RA;	21	29.6	108.24
T1I2K6	Uncharacterized protein (Fragment)				96,519							RPRC010525-RA;	3	8.3	5.269
T1I2M7	Uncharacterized protein			GO:0016021	63,669	integral component of membrane [GO:0016021]	integral component of membrane [GO:0016021]					RPRC010546-RA;	5	4.8	11.008
T1I2N4	TOG domain-containing protein (Fragment)	spliceosomal complex assembly [GO:0000245]	mRNA binding [GO:0003729]	GO:0000245; GO:0003729	145,028		mRNA binding [GO:0003729]; spliceosomal complex assembly [GO:0000245]					RPRC010553-RA;	10	13	37.117
T1I2P2	Uncharacterized protein (Fragment)	ion transport [GO:0006811]	transmembrane transporter activity [GO:0022857]	GO:0006811; GO:0016021; GO:0022857	103,113	integral component of membrane [GO:0016021]	integral component of membrane [GO:0016021]; transmembrane transporter activity [GO:0022857]; ion transport [GO:0006811]					RPRC010561-RA;	3	73.3	6.0262
T1I2R0	Uncharacterized protein				5,319							RPRC010579-RA;	13	19.4	51.757
T1I2T0	LNS2 domain-containing protein (Fragment)			GO:0016021	108,513	integral component of membrane [GO:0016021]	integral component of membrane [GO:0016021]					RPRC010599-RA;	3	26.4	5.0381
T1I2T1	Uncharacterized protein (Fragment)		catalytic activity [GO:0003824]	GO:0003824	11,466		catalytic activity [GO:0003824]					RPRC010600-RA;	7	37.9	18.947
T1I2T5	Uncharacterized protein		oxidoreductase activity [GO:0016491]	GO:0016491	20,614		oxidoreductase activity [GO:0016491]				Short-chain dehydrogenases/reductases (SDR) family	RPRC010604-RA;	3	39.5	33.121
T1I2U0	GST N-terminal domain-containing protein				14,693							RPRC010609-RA;	5	70.8	62.104
T1I304	SH3 domain-binding glutamic acid-rich-like protein				11,967						SH3BGR family	RPRC010673-RA;	9	34.4	57.956
T1I319	Uncharacterized protein (Fragment)		transferase activity, transferring acyl groups other than amino-acyl groups [GO:0016747]	GO:0016747	41,380		transferase activity, transferring acyl groups other than amino-acyl groups [GO:0016747]				Thiolase-like superfamily, Thiolase family	RPRC010688-RA;	2	27.8	6.495
T1I340	Coatomer subunit zeta	protein transport [GO:0015031]; retrograde vesicle-mediated transport, Golgi to endoplasmic reticulum [GO:0006890]		GO:0000139; GO:0006890; GO:0015031; GO:0030126	10,292	COPI vesicle coat [GO:0030126]; Golgi membrane [GO:0000139]	COPI vesicle coat [GO:0030126]; Golgi membrane [GO:0000139]; protein transport [GO:0015031]; retrograde vesicle-mediated transport, Golgi to endoplasmic reticulum [GO:0006890]	SUBCELLULAR LOCATION: Cytoplasm {ECO:0000256|RuleBase:RU366053}. Golgi apparatus membrane {ECO:0000256|RuleBase:RU366053}; Peripheral membrane protein {ECO:0000256|RuleBase:RU366053}; Cytoplasmic side {ECO:0000256|RuleBase:RU366053}. Cytoplasmic vesicle, COPI-coated vesicle membrane {ECO:0000256|RuleBase:RU366053}; Peripheral membrane protein {ECO:0000256|RuleBase:RU366053}; Cytoplasmic side {ECO…			Adaptor complexes small subunit family	RPRC010709-RA;	3	20.3	12.464
T1I344	Protein kinase domain-containing protein		ATP binding [GO:0005524]; protein kinase activity [GO:0004672]	GO:0004672; GO:0005524	25,313		ATP binding [GO:0005524]; protein kinase activity [GO:0004672]					RPRC010713-RA;	11	14.7	99.707
T1I355	CAP-Gly domain-containing protein				129,128							RPRC010724-RA;	9	26.1	25.182
T1I356	AA_TRNA_LIGASE_II domain-containing protein	threonyl-tRNA aminoacylation [GO:0006435]	ATP binding [GO:0005524]; threonine-tRNA ligase activity [GO:0004829]	GO:0004829; GO:0005524; GO:0005737; GO:0006435	48,015	cytoplasm [GO:0005737]	cytoplasm [GO:0005737]; ATP binding [GO:0005524]; threonine-tRNA ligase activity [GO:0004829]; threonyl-tRNA aminoacylation [GO:0006435]					RPRC010725-RA;	8	39	53.493
T1I358	tRNA_SAD domain-containing protein	threonyl-tRNA aminoacylation [GO:0006435]	ATP binding [GO:0005524]; threonine-tRNA ligase activity [GO:0004829]	GO:0004829; GO:0005524; GO:0005737; GO:0006435	37,448	cytoplasm [GO:0005737]	cytoplasm [GO:0005737]; ATP binding [GO:0005524]; threonine-tRNA ligase activity [GO:0004829]; threonyl-tRNA aminoacylation [GO:0006435]					RPRC010727-RA;	287	31.9	323.31
T1I3D0	Uncharacterized protein (Fragment)		actin binding [GO:0003779]	GO:0003779; GO:0016021	1,290,188	integral component of membrane [GO:0016021]	integral component of membrane [GO:0016021]; actin binding [GO:0003779]					RPRC010799-RA;	7	19.1	19.799
T1I3E8	Uncharacterized protein	carbohydrate metabolic process [GO:0005975]; glycerol-3-phosphate metabolic process [GO:0006072]	glycerol kinase activity [GO:0004370]	GO:0004370; GO:0005975; GO:0006072	59,896		glycerol kinase activity [GO:0004370]; carbohydrate metabolic process [GO:0005975]; glycerol-3-phosphate metabolic process [GO:0006072]				FGGY kinase family	RPRC010817-RA;	38	80.6	323.31
T1I3P9	Uncharacterized protein (Fragment)	gluconeogenesis [GO:0006094]	GTP binding [GO:0005525]; phosphoenolpyruvate carboxykinase (GTP) activity [GO:0004613]	GO:0004613; GO:0005525; GO:0006094	56,533		GTP binding [GO:0005525]; phosphoenolpyruvate carboxykinase (GTP) activity [GO:0004613]; gluconeogenesis [GO:0006094]					RPRC010918-RA;	21	42.3	309.7
T1I3Q3	Uncharacterized protein (Fragment)	cell redox homeostasis [GO:0045454]		GO:0005623; GO:0045454	73,221	cell [GO:0005623]	cell [GO:0005623]; cell redox homeostasis [GO:0045454]					RPRC010922-RA;	2	11.8	10.656
T1I3S8	DUF1681 domain-containing protein	endocytosis [GO:0006897]		GO:0006897; GO:0016020	26,227	membrane [GO:0016020]	membrane [GO:0016020]; endocytosis [GO:0006897]					RPRC010947-RA;	44	46.3	267.84
T1I3T6	Multifunctional fusion protein [Includes: Alpha-1,4 glucan phosphorylase (EC 2.4.1.1); Reticulon-like protein] (Fragment)	carbohydrate metabolic process [GO:0005975]	glycogen phosphorylase activity [GO:0008184]; linear malto-oligosaccharide phosphorylase activity [GO:0102250]; pyridoxal phosphate binding [GO:0030170]; SHG alpha-glucan phosphorylase activity [GO:0102499]	GO:0005789; GO:0005975; GO:0008184; GO:0016021; GO:0030170; GO:0102250; GO:0102499	120,428	endoplasmic reticulum membrane [GO:0005789]; integral component of membrane [GO:0016021]	endoplasmic reticulum membrane [GO:0005789]; integral component of membrane [GO:0016021]; glycogen phosphorylase activity [GO:0008184]; linear malto-oligosaccharide phosphorylase activity [GO:0102250]; pyridoxal phosphate binding [GO:0030170]; SHG alpha-glucan phosphorylase activity [GO:0102499]; carbohydrate metabolic process [GO:0005975]	SUBCELLULAR LOCATION: Endoplasmic reticulum membrane {ECO:0000256|RuleBase:RU363132}; Multi-pass membrane protein {ECO:0000256|RuleBase:RU363132}.			Glycogen phosphorylase family	RPRC010955-RA;	13	15.1	38.123
T1I3U1	Uncharacterized protein	gene silencing by RNA [GO:0031047]; mismatch repair [GO:0006298]	ATP binding [GO:0005524]; mismatched DNA binding [GO:0030983]	GO:0005524; GO:0005634; GO:0006298; GO:0030983; GO:0031047	139,468	nucleus [GO:0005634]	nucleus [GO:0005634]; ATP binding [GO:0005524]; mismatched DNA binding [GO:0030983]; gene silencing by RNA [GO:0031047]; mismatch repair [GO:0006298]					RPRC010960-RA;	3	18.5	7.8856
T1I3W0	Uncharacterized protein				29,812							RPRC010979-RA;	2	8.2	9.6655
T1I3Z8	Uncharacterized protein				31,201							RPRC011017-RA;	4	57.1	7.8344
T1I422	Peptidyl-prolyl cis-trans isomerase (EC 5.2.1.8) (Fragment)		peptidyl-prolyl cis-trans isomerase activity [GO:0003755]	GO:0003755	10,800		peptidyl-prolyl cis-trans isomerase activity [GO:0003755]					RPRC011041-RA;	4	22.9	23.856
T1I435	Coronin				31,675						WD repeat coronin family	RPRC011054-RA;	9	45.2	38.955
T1I438	Uncharacterized protein				24,653							RPRC011057-RA;	21	43.9	139.17
T1I4A6	Uncharacterized protein				71,124							RPRC011125-RA;	43	66	323.31
T1I4B3	Uncharacterized protein (Fragment)	actin crosslink formation [GO:0051764]; actin filament bundle assembly [GO:0051017]	actin filament binding [GO:0051015]; calcium ion binding [GO:0005509]	GO:0005509; GO:0051015; GO:0051017; GO:0051764	74,169		actin filament binding [GO:0051015]; calcium ion binding [GO:0005509]; actin crosslink formation [GO:0051764]; actin filament bundle assembly [GO:0051017]					RPRC011132-RA;	12	59.2	103.57
T1I4C8	Uncharacterized protein		actin binding [GO:0003779]	GO:0003779	26,777		actin binding [GO:0003779]					RPRC011147-RA;	31	72.4	323.31
T1I4E2	Phosphoglycerate kinase (EC 2.7.2.3)	glycolytic process [GO:0006096]	ATP binding [GO:0005524]; phosphoglycerate kinase activity [GO:0004618]	GO:0004618; GO:0005524; GO:0006096	45,531		ATP binding [GO:0005524]; phosphoglycerate kinase activity [GO:0004618]; glycolytic process [GO:0006096]				Phosphoglycerate kinase family	RPRC011161-RA;	23	61.8	283.89
T1I4E4	T-complex protein 1 subunit delta	protein folding [GO:0006457]	ATP binding [GO:0005524]; unfolded protein binding [GO:0051082]	GO:0005524; GO:0005737; GO:0006457; GO:0051082	57,227	cytoplasm [GO:0005737]	cytoplasm [GO:0005737]; ATP binding [GO:0005524]; unfolded protein binding [GO:0051082]; protein folding [GO:0006457]	SUBCELLULAR LOCATION: Cytoplasm {ECO:0000256|SAAS:SAAS00901396}.			TCP-1 chaperonin family	RPRC011163-RA;	5	27.5	24.914
T1I4E6	Uncharacterized protein (Fragment)				28,547							RPRC011165-RA;	14	41.7	119.28
T1I4H6	IBB domain-containing protein (Fragment)	protein import into nucleus [GO:0006606]	nuclear import signal receptor activity [GO:0061608]	GO:0005634; GO:0005737; GO:0006606; GO:0061608	56,081	cytoplasm [GO:0005737]; nucleus [GO:0005634]	cytoplasm [GO:0005737]; nucleus [GO:0005634]; nuclear import signal receptor activity [GO:0061608]; protein import into nucleus [GO:0006606]					RPRC011195-RA;	2	37.4	37.483
T1I4J1	MsrB domain-containing protein	protein repair [GO:0030091]; response to oxidative stress [GO:0006979]	peptide-methionine (R)-S-oxide reductase activity [GO:0033743]	GO:0006979; GO:0030091; GO:0033743	10,326		peptide-methionine (R)-S-oxide reductase activity [GO:0033743]; protein repair [GO:0030091]; response to oxidative stress [GO:0006979]					RPRC011210-RA;	4	33.8	12.807
T1I4L7	Ribosomal_L7Ae domain-containing protein (Fragment)	translation [GO:0006412]	structural constituent of ribosome [GO:0003735]	GO:0003735; GO:0005840; GO:0006412	17,286	ribosome [GO:0005840]	ribosome [GO:0005840]; structural constituent of ribosome [GO:0003735]; translation [GO:0006412]					RPRC011236-RA;	11	51.8	132.36
T1I4L8	14_3_3 domain-containing protein (Fragment)		protein domain specific binding [GO:0019904]	GO:0019904	32,197		protein domain specific binding [GO:0019904]				14-3-3 family	RPRC011237-RA;	3	45.5	26.058
T1I4M0	Uncharacterized protein				11,300							RPRC011239-RA;	5	85.7	85.125
T1I4P0	Uncharacterized protein		Rho GDP-dissociation inhibitor activity [GO:0005094]	GO:0005094; GO:0005737	7,328	cytoplasm [GO:0005737]	cytoplasm [GO:0005737]; Rho GDP-dissociation inhibitor activity [GO:0005094]					RPRC011259-RA;	5	14.4	11.874
T1I4P1	60S ribosomal protein L3 (Fragment)	translation [GO:0006412]	structural constituent of ribosome [GO:0003735]	GO:0003735; GO:0005840; GO:0006412	45,518	ribosome [GO:0005840]	ribosome [GO:0005840]; structural constituent of ribosome [GO:0003735]; translation [GO:0006412]				Universal ribosomal protein uL3 family	RPRC011260-RA;	5	10.6	71.117
T1I4R1	Uncharacterized protein		Rho GDP-dissociation inhibitor activity [GO:0005094]	GO:0005094; GO:0005737	45,223	cytoplasm [GO:0005737]	cytoplasm [GO:0005737]; Rho GDP-dissociation inhibitor activity [GO:0005094]					RPRC011280-RA;	27	34.2	77.107
T1I4R3	Kinesin-like protein	microtubule-based movement [GO:0007018]	ATP binding [GO:0005524]; microtubule binding [GO:0008017]; microtubule motor activity [GO:0003777]	GO:0003777; GO:0005524; GO:0005874; GO:0007018; GO:0008017	111,464	microtubule [GO:0005874]	microtubule [GO:0005874]; ATP binding [GO:0005524]; microtubule binding [GO:0008017]; microtubule motor activity [GO:0003777]; microtubule-based movement [GO:0007018]				TRAFAC class myosin-kinesin ATPase superfamily, Kinesin family	RPRC011282-RA;	20	71.6	323.31
T1I4S1	Aldo_ket_red domain-containing protein		oxidoreductase activity [GO:0016491]	GO:0016491	34,476		oxidoreductase activity [GO:0016491]					RPRC011290-RA;	21	68.6	134.33
T1I4V4	Cytochrome b5 heme-binding domain-containing protein (Fragment)	nitrate assimilation [GO:0042128]	heme binding [GO:0020037]; molybdenum ion binding [GO:0030151]; oxidoreductase activity [GO:0016491]	GO:0016491; GO:0020037; GO:0030151; GO:0042128	54,516		heme binding [GO:0020037]; molybdenum ion binding [GO:0030151]; oxidoreductase activity [GO:0016491]; nitrate assimilation [GO:0042128]				Cytochrome b5 family	RPRC011323-RA;	17	59.6	100.97
T1I4V7	CHK domain-containing protein				33,204							RPRC011326-RA;	6	32.3	86.131
T1I4Z4	Uncharacterized protein (Fragment)				32,018							RPRC011363-RA;	7	56.7	100.51
T1I506	UBIQUITIN_CONJUGAT_2 domain-containing protein				16,123							RPRC011375-RA;	4	11.2	10.237
T1I511	Uncharacterized protein (Fragment)				53,066							RPRC011380-RA;	19	52.6	119.17
T1I517	Uncharacterized protein (Fragment)		selenium binding [GO:0008430]	GO:0008430	53,564		selenium binding [GO:0008430]					RPRC011386-RA;	8	42.8	55.87
T1I563	Chitin-binding type-2 domain-containing protein (Fragment)	chitin metabolic process [GO:0006030]	chitin binding [GO:0008061]	GO:0005576; GO:0006030; GO:0008061	26,588	extracellular region [GO:0005576]	extracellular region [GO:0005576]; chitin binding [GO:0008061]; chitin metabolic process [GO:0006030]					RPRC011432-RA;	12	53.6	89.542
T1I573	Nucleoplasmin domain-containing protein				19,844							RPRC011442-RA;	5	32.1	11.266
T1I587	40S ribosomal protein S18	translation [GO:0006412]	RNA binding [GO:0003723]; structural constituent of ribosome [GO:0003735]	GO:0003723; GO:0003735; GO:0005840; GO:0006412	15,325	ribosome [GO:0005840]	ribosome [GO:0005840]; RNA binding [GO:0003723]; structural constituent of ribosome [GO:0003735]; translation [GO:0006412]				Universal ribosomal protein uS13 family	RPRC011456-RA;	17	43	40.444
T1I595	NEDD8-activating enzyme E1 regulatory subunit	protein neddylation [GO:0045116]	NEDD8 activating enzyme activity [GO:0019781]	GO:0019781; GO:0045116	60,258		NEDD8 activating enzyme activity [GO:0019781]; protein neddylation [GO:0045116]				Ubiquitin-activating E1 family, ULA1 subfamily	RPRC011464-RA;	6	59.5	15.97
T1I596	MSP domain-containing protein	protein localization to endoplasmic reticulum [GO:0070972]	FFAT motif binding [GO:0033149]	GO:0005789; GO:0033149; GO:0070972	13,262	endoplasmic reticulum membrane [GO:0005789]	endoplasmic reticulum membrane [GO:0005789]; FFAT motif binding [GO:0033149]; protein localization to endoplasmic reticulum [GO:0070972]					RPRC011465-RA;	6	24.8	74.179
T1I5C8	Nop domain-containing protein				45,706							RPRC011497-RA;	4	13	7.0733
T1I5F0	Succinate dehydrogenase [ubiquinone] iron-sulfur subunit, mitochondrial (EC 1.3.5.1) (Fragment)	tricarboxylic acid cycle [GO:0006099]	2 iron, 2 sulfur cluster binding [GO:0051537]; 3 iron, 4 sulfur cluster binding [GO:0051538]; 4 iron, 4 sulfur cluster binding [GO:0051539]; electron transfer activity [GO:0009055]; metal ion binding [GO:0046872]; succinate dehydrogenase (ubiquinone) activity [GO:0008177]	GO:0005743; GO:0006099; GO:0008177; GO:0009055; GO:0046872; GO:0051537; GO:0051538; GO:0051539	29,411	mitochondrial inner membrane [GO:0005743]	mitochondrial inner membrane [GO:0005743]; 2 iron, 2 sulfur cluster binding [GO:0051537]; 3 iron, 4 sulfur cluster binding [GO:0051538]; 4 iron, 4 sulfur cluster binding [GO:0051539]; electron transfer activity [GO:0009055]; metal ion binding [GO:0046872]; succinate dehydrogenase (ubiquinone) activity [GO:0008177]; tricarboxylic acid cycle [GO:0006099]	SUBCELLULAR LOCATION: Mitochondrion inner membrane {ECO:0000256|RuleBase:RU361237}; Peripheral membrane protein {ECO:0000256|RuleBase:RU361237}; Matrix side {ECO:0000256|RuleBase:RU361237}.			Succinate dehydrogenase/fumarate reductase iron-sulfur protein family	RPRC011519-RA;	45	45	280.05
T1I5G4	Uncharacterized protein (Fragment)		2 iron, 2 sulfur cluster binding [GO:0051537]; electron transfer activity [GO:0009055]; FAD binding [GO:0071949]; iron ion binding [GO:0005506]; xanthine dehydrogenase activity [GO:0004854]; xanthine oxidase activity [GO:0004855]	GO:0004854; GO:0004855; GO:0005506; GO:0009055; GO:0051537; GO:0071949	150,874		2 iron, 2 sulfur cluster binding [GO:0051537]; electron transfer activity [GO:0009055]; FAD binding [GO:0071949]; iron ion binding [GO:0005506]; xanthine dehydrogenase activity [GO:0004854]; xanthine oxidase activity [GO:0004855]					RPRC011533-RA;	4	37.2	19.289
T1I5N2	Protein-L-isoaspartate O-methyltransferase (EC 2.1.1.77)		protein-L-isoaspartate (D-aspartate) O-methyltransferase activity [GO:0004719]	GO:0004719	19,678		protein-L-isoaspartate (D-aspartate) O-methyltransferase activity [GO:0004719]				Methyltransferase superfamily, L-isoaspartyl/D-aspartyl protein methyltransferase family	RPRC011601-RA;	3	50.5	87.443
T1I5N4	Uncharacterized protein	protein localization to endoplasmic reticulum [GO:0070972]	FFAT motif binding [GO:0033149]	GO:0005789; GO:0033149; GO:0070972	11,410	endoplasmic reticulum membrane [GO:0005789]	endoplasmic reticulum membrane [GO:0005789]; FFAT motif binding [GO:0033149]; protein localization to endoplasmic reticulum [GO:0070972]					RPRC011603-RA;	22	47.4	176.6
T1I5N5	Malic enzyme (Fragment)		malate dehydrogenase (decarboxylating) (NAD+) activity [GO:0004471]; metal ion binding [GO:0046872]; NAD binding [GO:0051287]	GO:0004471; GO:0046872; GO:0051287	66,038		malate dehydrogenase (decarboxylating) (NAD+) activity [GO:0004471]; metal ion binding [GO:0046872]; NAD binding [GO:0051287]				Malic enzymes family	RPRC011604-RA;	6	27.1	11.358
T1I5S0	Uncharacterized protein (Fragment)		catalytic activity [GO:0003824]	GO:0003824	28,885		catalytic activity [GO:0003824]					RPRC011639-RA;	43	78.3	323.31
T1I5S8	T-complex protein 1 subunit gamma	protein folding [GO:0006457]	ATP binding [GO:0005524]; unfolded protein binding [GO:0051082]	GO:0005524; GO:0005737; GO:0006457; GO:0051082	60,303	cytoplasm [GO:0005737]	cytoplasm [GO:0005737]; ATP binding [GO:0005524]; unfolded protein binding [GO:0051082]; protein folding [GO:0006457]	SUBCELLULAR LOCATION: Cytoplasm {ECO:0000256|SAAS:SAAS00901396}.			TCP-1 chaperonin family	RPRC011647-RA;	23	51.8	260.81
T1I5T5	Uncharacterized protein (Fragment)	protein folding [GO:0006457]	ATP binding [GO:0005524]; unfolded protein binding [GO:0051082]	GO:0005524; GO:0006457; GO:0051082	58,269		ATP binding [GO:0005524]; unfolded protein binding [GO:0051082]; protein folding [GO:0006457]				TCP-1 chaperonin family	RPRC011654-RA;	7	17.9	18.759
T1I5V0	Uncharacterized protein (Fragment)		metal ion binding [GO:0046872]; oxidoreductase activity, acting on single donors with incorporation of molecular oxygen, incorporation of two atoms of oxygen [GO:0016702]	GO:0016702; GO:0046872	50,189		metal ion binding [GO:0046872]; oxidoreductase activity, acting on single donors with incorporation of molecular oxygen, incorporation of two atoms of oxygen [GO:0016702]				Carotenoid oxygenase family	RPRC011669-RA;	11	19.9	36.098
T1I5V3	Lon protease homolog (EC 3.4.21.-) (Fragment)	protein quality control for misfolded or incompletely synthesized proteins [GO:0006515]	ATP binding [GO:0005524]; ATP-dependent peptidase activity [GO:0004176]; serine-type endopeptidase activity [GO:0004252]	GO:0004176; GO:0004252; GO:0005524; GO:0006515	96,433		ATP binding [GO:0005524]; ATP-dependent peptidase activity [GO:0004176]; serine-type endopeptidase activity [GO:0004252]; protein quality control for misfolded or incompletely synthesized proteins [GO:0006515]				Peptidase S16 family	RPRC011672-RA;	6	67.8	58.943
T1I5Z6	Uncharacterized protein				13,339						BolA/IbaG family	RPRC011715-RA;	18	18.1	124.26
T1I611	Uncharacterized protein (Fragment)	sphingolipid metabolic process [GO:0006665]		GO:0005764; GO:0006665	110,848	lysosome [GO:0005764]	lysosome [GO:0005764]; sphingolipid metabolic process [GO:0006665]					RPRC011730-RA;	12	20.7	213.09
T1I625	Uncharacterized protein (Fragment)	fructose 6-phosphate metabolic process [GO:0006002]	6-phosphofructokinase activity [GO:0003872]	GO:0003872; GO:0006002; GO:0016021	86,591	integral component of membrane [GO:0016021]	integral component of membrane [GO:0016021]; 6-phosphofructokinase activity [GO:0003872]; fructose 6-phosphate metabolic process [GO:0006002]					RPRC011744-RA;	4	19.9	8.7538
T1I632	Uncharacterized protein				22,915							RPRC011751-RA;	20	53.2	127.92
T1I644	Lipoyl-binding domain-containing protein (Fragment)	pyruvate metabolic process [GO:0006090]	dihydrolipoyllysine-residue acetyltransferase activity [GO:0004742]	GO:0004742; GO:0006090; GO:0045254	44,257	pyruvate dehydrogenase complex [GO:0045254]	pyruvate dehydrogenase complex [GO:0045254]; dihydrolipoyllysine-residue acetyltransferase activity [GO:0004742]; pyruvate metabolic process [GO:0006090]					RPRC011763-RA;	13	55.8	135.53
T1I645	Uncharacterized protein	fatty acid metabolic process [GO:0006631]	3-hydroxyacyl-CoA dehydrogenase activity [GO:0003857]; NAD+ binding [GO:0070403]	GO:0003857; GO:0006631; GO:0070403	33,845		3-hydroxyacyl-CoA dehydrogenase activity [GO:0003857]; NAD+ binding [GO:0070403]; fatty acid metabolic process [GO:0006631]					RPRC011764-RA;	8	74.8	58.971
T1I671	UBIQUITIN_CONJUGAT_2 domain-containing protein		ATP binding [GO:0005524]; transferase activity [GO:0016740]	GO:0005524; GO:0016740	17,168		ATP binding [GO:0005524]; transferase activity [GO:0016740]				Ubiquitin-conjugating enzyme family	RPRC011790-RA;	9	28.4	86.796
T1I689	Alien, COP9 signalosome homolog 2			GO:0005737; GO:0008180	51,651	COP9 signalosome [GO:0008180]; cytoplasm [GO:0005737]	COP9 signalosome [GO:0008180]; cytoplasm [GO:0005737]	SUBCELLULAR LOCATION: Cytoplasm {ECO:0000256|SAAS:SAAS01184761}.				RPRC011808-RA;	26	58.6	122.75
T1I697	Uncharacterized protein (Fragment)		metal ion binding [GO:0046872]	GO:0046872	62,341		metal ion binding [GO:0046872]					RPRC011816-RA;	6	32.2	116.88
T1I6B2	RRM domain-containing protein (Fragment)		RNA binding [GO:0003723]	GO:0003723	21,182		RNA binding [GO:0003723]					RPRC011831-RA;	4	28.7	6.6005
T1I6B8	Uncharacterized protein				18,341					SIGNAL 1..17; /evidence="ECO:0000256|SAM:SignalP"		RPRC011837-RA;	7	51.8	27.195
T1I6F7	Uncharacterized protein	cytoskeleton-dependent cytokinesis [GO:0061640]		GO:0005869; GO:0061640	21,738	dynactin complex [GO:0005869]	dynactin complex [GO:0005869]; cytoskeleton-dependent cytokinesis [GO:0061640]					RPRC011878-RA;	16	68.8	287.55
T1I6F9	Uncharacterized protein		carbohydrate binding [GO:0030246]	GO:0030246	36,200		carbohydrate binding [GO:0030246]			SIGNAL 1..21; /evidence="ECO:0000256|SAM:SignalP"		RPRC011880-RA;	13	68.8	278.02
T1I6G0	Uncharacterized protein		carbohydrate binding [GO:0030246]	GO:0030246	24,208		carbohydrate binding [GO:0030246]			SIGNAL 1..21; /evidence="ECO:0000256|SAM:SignalP"		RPRC011881-RA;	13	93	173.99
T1I6J7	Uncharacterized protein (Fragment)			GO:0005759	22,287	mitochondrial matrix [GO:0005759]	mitochondrial matrix [GO:0005759]					RPRC011918-RA;	10	41.3	56.583
T1I6M3	Uncharacterized protein	negative regulation of actin filament polymerization [GO:0030837]	actin binding [GO:0003779]	GO:0003779; GO:0030837	38,245		actin binding [GO:0003779]; negative regulation of actin filament polymerization [GO:0030837]					RPRC011944-RA;	29	70	314.45
T1I6N7	Uncharacterized protein (Fragment)	carbohydrate metabolic process [GO:0005975]	intramolecular transferase activity, phosphotransferases [GO:0016868]; magnesium ion binding [GO:0000287]	GO:0000287; GO:0005975; GO:0016868	62,981		intramolecular transferase activity, phosphotransferases [GO:0016868]; magnesium ion binding [GO:0000287]; carbohydrate metabolic process [GO:0005975]				Phosphohexose mutase family	RPRC011959-RA;	19	61.3	226.17
T1I6P6	Uncharacterized protein		ATP binding [GO:0005524]; nucleic acid binding [GO:0003676]	GO:0003676; GO:0005524	44,418		ATP binding [GO:0005524]; nucleic acid binding [GO:0003676]					RPRC011968-RA;	5	38.8	12.738
T1I6P8	U6 snRNA-associated Sm-like protein LSm4	mRNA splicing, via spliceosome [GO:0000398]; nuclear-transcribed mRNA catabolic process [GO:0000956]	RNA binding [GO:0003723]	GO:0000398; GO:0000956; GO:0003723; GO:0005681	15,124	spliceosomal complex [GO:0005681]	spliceosomal complex [GO:0005681]; RNA binding [GO:0003723]; mRNA splicing, via spliceosome [GO:0000398]; nuclear-transcribed mRNA catabolic process [GO:0000956]	SUBCELLULAR LOCATION: Nucleus {ECO:0000256|RuleBase:RU365049}.			SnRNP Sm proteins family	RPRC011970-RA;	4	20.6	9.1688
T1I6S6	Sulfotransfer_1 domain-containing protein		sulfotransferase activity [GO:0008146]	GO:0008146	19,957		sulfotransferase activity [GO:0008146]					RPRC011998-RA;	4	30.7	13.318
T1I6V1	Ferritin (EC 1.16.3.1) (Fragment)	cellular iron ion homeostasis [GO:0006879]; iron ion transport [GO:0006826]	ferric iron binding [GO:0008199]; ferroxidase activity [GO:0004322]	GO:0004322; GO:0005623; GO:0006826; GO:0006879; GO:0008199	22,399	cell [GO:0005623]	cell [GO:0005623]; ferric iron binding [GO:0008199]; ferroxidase activity [GO:0004322]; cellular iron ion homeostasis [GO:0006879]; iron ion transport [GO:0006826]				Ferritin family	RPRC012023-RA;	34	46.8	208.92
T1I6V5	Alanyl-tRNA synthetase (Fragment)	alanyl-tRNA aminoacylation [GO:0006419]	alanine-tRNA ligase activity [GO:0004813]; ATP binding [GO:0005524]; nucleic acid binding [GO:0003676]	GO:0003676; GO:0004813; GO:0005524; GO:0005737; GO:0006419	103,004	cytoplasm [GO:0005737]	cytoplasm [GO:0005737]; alanine-tRNA ligase activity [GO:0004813]; ATP binding [GO:0005524]; nucleic acid binding [GO:0003676]; alanyl-tRNA aminoacylation [GO:0006419]					RPRC012027-RA;	4	12.5	10.839
T1I709	DAO domain-containing protein (Fragment)		oxidoreductase activity [GO:0016491]	GO:0016491	46,101		oxidoreductase activity [GO:0016491]					RPRC012081-RA;	2	6	2.9104
T1I715	IU_nuc_hydro domain-containing protein				35,202							RPRC012087-RA;	6	17.3	17.621
T1I721	Diphosphomevalonate decarboxylase (EC 4.1.1.33)	cholesterol biosynthetic process [GO:0006695]; isopentenyl diphosphate biosynthetic process, mevalonate pathway [GO:0019287]	ATP binding [GO:0005524]; diphosphomevalonate decarboxylase activity [GO:0004163]	GO:0004163; GO:0005524; GO:0005829; GO:0006695; GO:0019287	44,183	cytosol [GO:0005829]	cytosol [GO:0005829]; ATP binding [GO:0005524]; diphosphomevalonate decarboxylase activity [GO:0004163]; cholesterol biosynthetic process [GO:0006695]; isopentenyl diphosphate biosynthetic process, mevalonate pathway [GO:0019287]				Diphosphomevalonate decarboxylase family	RPRC012093-RA;	4	7.2	8.2498
T1I736	Uncharacterized protein				82,030							RPRC012108-RA;	8	27.8	21.717
T1I761	tRNA-binding domain-containing protein		tRNA binding [GO:0000049]	GO:0000049	34,714		tRNA binding [GO:0000049]					RPRC012133-RA;	21	67.1	323.31
T1I768	Tr-type G domain-containing protein		GTPase activity [GO:0003924]; GTP binding [GO:0005525]	GO:0003924; GO:0005525	67,994		GTP binding [GO:0005525]; GTPase activity [GO:0003924]					RPRC012140-RA;	18	82.4	258.1
T1I770	Uncharacterized protein (Fragment)		GTP binding [GO:0005525]	GO:0005525	26,753		GTP binding [GO:0005525]					RPRC012142-RA;	4	23	14.177
T1I786	Uncharacterized protein	translation [GO:0006412]	structural constituent of ribosome [GO:0003735]	GO:0003735; GO:0006412; GO:0015934	23,184	large ribosomal subunit [GO:0015934]	large ribosomal subunit [GO:0015934]; structural constituent of ribosome [GO:0003735]; translation [GO:0006412]				Universal ribosomal protein uL13 family	RPRC012158-RA;	3	17.4	31.156
T1I791	Uncharacterized protein (Fragment)				20,941							RPRC012163-RA;	4	40.3	34.396
T1I793	VWFA domain-containing protein	ubiquitin-dependent protein catabolic process [GO:0006511]		GO:0006511; GO:0008540	14,903	proteasome regulatory particle, base subcomplex [GO:0008540]	proteasome regulatory particle, base subcomplex [GO:0008540]; ubiquitin-dependent protein catabolic process [GO:0006511]					RPRC012165-RA;	54	45.4	323.31
T1I795	Uncharacterized protein		motor activity [GO:0003774]	GO:0003774; GO:0016459	136,858	myosin complex [GO:0016459]	myosin complex [GO:0016459]; motor activity [GO:0003774]					RPRC012167-RA;	4	29.4	20.5
T1I7A0	Uncharacterized protein	regulation of transcription, DNA-templated [GO:0006355]	transcription coactivator activity [GO:0003713]	GO:0003713; GO:0006355	20,832		transcription coactivator activity [GO:0003713]; regulation of transcription, DNA-templated [GO:0006355]					RPRC012172-RA;	14	55.1	198.32
T1I7A2	Phosphotransferase (EC 2.7.1.-) (Fragment)	cellular glucose homeostasis [GO:0001678]; glycolytic process [GO:0006096]	ATP binding [GO:0005524]; glucose binding [GO:0005536]; hexokinase activity [GO:0004396]	GO:0001678; GO:0004396; GO:0005524; GO:0005536; GO:0005623; GO:0006096	38,101	cell [GO:0005623]	cell [GO:0005623]; ATP binding [GO:0005524]; glucose binding [GO:0005536]; hexokinase activity [GO:0004396]; cellular glucose homeostasis [GO:0001678]; glycolytic process [GO:0006096]				Hexokinase family	RPRC012174-RA;	11	27.5	29.733
T1I7C6	Aminotran_1_2 domain-containing protein (Fragment)	biosynthetic process [GO:0009058]	kynurenine aminotransferase activity [GO:0036137]; pyridoxal phosphate binding [GO:0030170]	GO:0009058; GO:0030170; GO:0036137	50,989		kynurenine aminotransferase activity [GO:0036137]; pyridoxal phosphate binding [GO:0030170]; biosynthetic process [GO:0009058]					RPRC012198-RA;	1	32.6	3.2482
T1I7E4	Uncharacterized protein				5,253							RPRC012216-RA;	3	7	5.9119
T1I7H7	WD_REPEATS_REGION domain-containing protein	microtubule-based movement [GO:0007018]		GO:0005868; GO:0007018	74,552	cytoplasmic dynein complex [GO:0005868]	cytoplasmic dynein complex [GO:0005868]; microtubule-based movement [GO:0007018]					RPRC012249-RA;	6	57.7	40.288
T1I7J8	Phosphotransferase (EC 2.7.1.-)	cellular glucose homeostasis [GO:0001678]; glycolytic process [GO:0006096]	ATP binding [GO:0005524]; glucose binding [GO:0005536]; hexokinase activity [GO:0004396]	GO:0001678; GO:0004396; GO:0005524; GO:0005536; GO:0005623; GO:0006096	11,550	cell [GO:0005623]	cell [GO:0005623]; ATP binding [GO:0005524]; glucose binding [GO:0005536]; hexokinase activity [GO:0004396]; cellular glucose homeostasis [GO:0001678]; glycolytic process [GO:0006096]				Hexokinase family	RPRC012270-RA;	89	41.7	323.31
T1I7K2	Uncharacterized protein (Fragment)		actin filament binding [GO:0051015]; ATP binding [GO:0005524]; motor activity [GO:0003774]	GO:0003774; GO:0005524; GO:0016459; GO:0051015	260,872	myosin complex [GO:0016459]	myosin complex [GO:0016459]; actin filament binding [GO:0051015]; ATP binding [GO:0005524]; motor activity [GO:0003774]				TRAFAC class myosin-kinesin ATPase superfamily, Myosin family	RPRC012274-RA;	12	36.6	61.217
T1I7P8	Uncharacterized protein		ATPase activity [GO:0016887]; ATP binding [GO:0005524]	GO:0005524; GO:0016887	67,643		ATP binding [GO:0005524]; ATPase activity [GO:0016887]					RPRC012320-RA;	17	50.5	153.35
T1I7Q9	Uncharacterized protein (Fragment)	pointed-end actin filament capping [GO:0051694]	tropomyosin binding [GO:0005523]	GO:0005523; GO:0051694	41,369		tropomyosin binding [GO:0005523]; pointed-end actin filament capping [GO:0051694]					RPRC012331-RA;	26	69.9	323.31
T1I7R1	AcetylCoA_hyd_C domain-containing protein	acetate metabolic process [GO:0006083]; propionate metabolic process, methylcitrate cycle [GO:0019679]	acetate CoA-transferase activity [GO:0008775]; acetyl-CoA hydrolase activity [GO:0003986]	GO:0003986; GO:0006083; GO:0008775; GO:0019679	52,201		acetate CoA-transferase activity [GO:0008775]; acetyl-CoA hydrolase activity [GO:0003986]; acetate metabolic process [GO:0006083]; propionate metabolic process, methylcitrate cycle [GO:0019679]					RPRC012333-RA;	40	44.1	323.31
T1I7U2	Transket_pyr domain-containing protein	tricarboxylic acid cycle [GO:0006099]	oxoglutarate dehydrogenase (succinyl-transferring) activity [GO:0004591]; thiamine pyrophosphate binding [GO:0030976]	GO:0004591; GO:0006099; GO:0030976	118,988		oxoglutarate dehydrogenase (succinyl-transferring) activity [GO:0004591]; thiamine pyrophosphate binding [GO:0030976]; tricarboxylic acid cycle [GO:0006099]					RPRC012364-RA;	6	59	93.233
T1I7U5	Uncharacterized protein (Fragment)		calcium ion binding [GO:0005509]	GO:0005509	17,982		calcium ion binding [GO:0005509]					RPRC012367-RA;	4	7.4	8.4311
T1I7V2	Uncharacterized protein				92,717							RPRC012374-RA;	2	19.4	3.2801
T1I7V9	Microtubule-associated protein		microtubule binding [GO:0008017]	GO:0005737; GO:0005874; GO:0008017	15,150	cytoplasm [GO:0005737]; microtubule [GO:0005874]	cytoplasm [GO:0005737]; microtubule [GO:0005874]; microtubule binding [GO:0008017]	SUBCELLULAR LOCATION: Cytoplasm, cytoskeleton {ECO:0000256|RuleBase:RU000686}.				RPRC012381-RA;	5	26.4	5.3259
T1I7W6	GLUE N-terminal domain-containing protein		phosphatidylinositol-3-phosphate binding [GO:0032266]; ubiquitin binding [GO:0043130]	GO:0032266; GO:0043130	28,641		phosphatidylinositol-3-phosphate binding [GO:0032266]; ubiquitin binding [GO:0043130]					RPRC012388-RA;	21	31.9	114.75
T1I812	Uncharacterized protein	endoplasmic reticulum to Golgi vesicle-mediated transport [GO:0006888]; intracellular protein transport [GO:0006886]	zinc ion binding [GO:0008270]	GO:0006886; GO:0006888; GO:0008270; GO:0030127	92,376	COPII vesicle coat [GO:0030127]	COPII vesicle coat [GO:0030127]; zinc ion binding [GO:0008270]; endoplasmic reticulum to Golgi vesicle-mediated transport [GO:0006888]; intracellular protein transport [GO:0006886]					RPRC012434-RA;	8	53.7	94.738
T1I818	Uncharacterized protein				14,905					SIGNAL 1..17; /evidence="ECO:0000256|SAM:SignalP"		RPRC012440-RA;	5	52.4	230.69
T1I819	Uncharacterized protein				11,803							RPRC012441-RA;	4	63.3	75.799
T1I826	Uncharacterized protein (Fragment)				6,521							RPRC012448-RA;	11	47.5	44.626
T1I882	Peptidase A1 domain-containing protein	protein autoprocessing [GO:0016540]	aspartic-type endopeptidase activity [GO:0004190]	GO:0004190; GO:0016540	22,465		aspartic-type endopeptidase activity [GO:0004190]; protein autoprocessing [GO:0016540]				Peptidase A1 family	RPRC012504-RA;	3	7.2	11.179
T1I8C1	Uncharacterized protein				54,177							RPRC012543-RA;	16	34	48.523
T1I8C2	Uncharacterized protein	sulfate assimilation [GO:0000103]	adenylylsulfate kinase activity [GO:0004020]; ATP binding [GO:0005524]; sulfate adenylyltransferase (ATP) activity [GO:0004781]	GO:0000103; GO:0004020; GO:0004781; GO:0005524	69,585		adenylylsulfate kinase activity [GO:0004020]; ATP binding [GO:0005524]; sulfate adenylyltransferase (ATP) activity [GO:0004781]; sulfate assimilation [GO:0000103]					RPRC012544-RA;	8	32.4	74.366
T1I8F0	Uncharacterized protein (Fragment)	transsulfuration [GO:0019346]	catalytic activity [GO:0003824]; pyridoxal phosphate binding [GO:0030170]	GO:0003824; GO:0019346; GO:0030170	41,212		catalytic activity [GO:0003824]; pyridoxal phosphate binding [GO:0030170]; transsulfuration [GO:0019346]				Trans-sulfuration enzymes family	RPRC012572-RA;	7	22.5	13.224
T1I8H5	Uncharacterized protein (Fragment)		calcium ion binding [GO:0005509]	GO:0005509	38,551		calcium ion binding [GO:0005509]			SIGNAL 1..21; /evidence="ECO:0000256|SAM:SignalP"		RPRC012597-RA;	6	26.1	11.018
T1I8N4	Uncharacterized protein (Fragment)	ubiquitin-dependent protein catabolic process [GO:0006511]		GO:0006511	34,532		ubiquitin-dependent protein catabolic process [GO:0006511]					RPRC012656-RA;	1	19.6	11.12
T1I8N6	Uncharacterized protein				10,128							RPRC012658-RA;	12	53.5	63.19
T1I8N8	Isochorismatase domain-containing protein		catalytic activity [GO:0003824]	GO:0003824	22,204		catalytic activity [GO:0003824]					RPRC012660-RA;	55	35.8	287.34
T1I8Q5	Glutamine amidotransferase type-2 domain-containing protein (Fragment)	glutamate biosynthetic process [GO:0006537]	3 iron, 4 sulfur cluster binding [GO:0051538]; flavin adenine dinucleotide binding [GO:0050660]; FMN binding [GO:0010181]; glutamate synthase (NADH) activity [GO:0016040]; iron ion binding [GO:0005506]	GO:0005506; GO:0006537; GO:0010181; GO:0016040; GO:0050660; GO:0051538	223,507		3 iron, 4 sulfur cluster binding [GO:0051538]; flavin adenine dinucleotide binding [GO:0050660]; FMN binding [GO:0010181]; glutamate synthase (NADH) activity [GO:0016040]; iron ion binding [GO:0005506]; glutamate biosynthetic process [GO:0006537]					RPRC012677-RA;	9	49.4	74.551
T1I8S4	RRM domain-containing protein		RNA binding [GO:0003723]	GO:0003723	26,778		RNA binding [GO:0003723]					RPRC012696-RA;	10	25.6	17.249
T1I8S6	Uncharacterized protein	peptide cross-linking [GO:0018149]	protein-glutamine gamma-glutamyltransferase activity [GO:0003810]	GO:0003810; GO:0018149	54,536		protein-glutamine gamma-glutamyltransferase activity [GO:0003810]; peptide cross-linking [GO:0018149]					RPRC012698-RA;	5	80.3	10.749
T1I8T9	Uncharacterized protein		RNA binding [GO:0003723]	GO:0003723	7,355		RNA binding [GO:0003723]					RPRC012711-RA;	10	20.5	49.914
T1I8U1	Serine/threonine-protein phosphatase (EC 3.1.3.16) (Fragment)	detection of stimulus involved in sensory perception [GO:0050906]	calcium ion binding [GO:0005509]; iron ion binding [GO:0005506]; manganese ion binding [GO:0030145]; phosphoprotein phosphatase activity [GO:0004721]	GO:0004721; GO:0005506; GO:0005509; GO:0030145; GO:0050906	68,794		calcium ion binding [GO:0005509]; iron ion binding [GO:0005506]; manganese ion binding [GO:0030145]; phosphoprotein phosphatase activity [GO:0004721]; detection of stimulus involved in sensory perception [GO:0050906]				PPP phosphatase family	RPRC012713-RA;	24	32.4	82.166
T1I8U2	Uncharacterized protein (Fragment)		GTPase activity [GO:0003924]; GTP binding [GO:0005525]	GO:0003924; GO:0005525	97,508		GTP binding [GO:0005525]; GTPase activity [GO:0003924]				TRAFAC class dynamin-like GTPase superfamily, Dynamin/Fzo/YdjA family	RPRC012714-RA;	10	36.6	50.165
T1I8W1	3-hydroxyisobutyryl-CoA hydrolase, mitochondrial (EC 3.1.2.4) (3-hydroxyisobutyryl-coenzyme A hydrolase) (Fragment)	valine catabolic process [GO:0006574]	3-hydroxyisobutyryl-CoA hydrolase activity [GO:0003860]	GO:0003860; GO:0005739; GO:0006574	40,989	mitochondrion [GO:0005739]	mitochondrion [GO:0005739]; 3-hydroxyisobutyryl-CoA hydrolase activity [GO:0003860]; valine catabolic process [GO:0006574]	SUBCELLULAR LOCATION: Mitochondrion {ECO:0000256|RuleBase:RU363052}.			Enoyl-CoA hydratase/isomerase family	RPRC012733-RA;	5	5.2	9.2475
T1I8Y9	Uncharacterized protein (Fragment)	regulation of GTPase activity [GO:0043087]; signal transduction [GO:0007165]		GO:0007165; GO:0043087	160,861		regulation of GTPase activity [GO:0043087]; signal transduction [GO:0007165]					RPRC012761-RA;	6	31	33.652
T1I913	Peptidase A1 domain-containing protein		aspartic-type endopeptidase activity [GO:0004190]	GO:0004190	27,069		aspartic-type endopeptidase activity [GO:0004190]				Peptidase A1 family	RPRC012785-RA;	10	38	66.566
T1I914	Peptidase A1 domain-containing protein		aspartic-type endopeptidase activity [GO:0004190]	GO:0004190	42,923		aspartic-type endopeptidase activity [GO:0004190]				Peptidase A1 family	RPRC012786-RA;	5	26.2	13.205
T1I980	Uncharacterized protein		translation initiation factor activity [GO:0003743]	GO:0003743; GO:0005852	23,414	eukaryotic translation initiation factor 3 complex [GO:0005852]	eukaryotic translation initiation factor 3 complex [GO:0005852]; translation initiation factor activity [GO:0003743]					RPRC012852-RA;	11	24.9	20.472
T1I982	Glucose-6-phosphate 1-dehydrogenase (EC 1.1.1.49) (Fragment)	glucose metabolic process [GO:0006006]; pentose-phosphate shunt [GO:0006098]	glucose-6-phosphate dehydrogenase activity [GO:0004345]; NADP binding [GO:0050661]	GO:0004345; GO:0006006; GO:0006098; GO:0050661	59,808		glucose-6-phosphate dehydrogenase activity [GO:0004345]; NADP binding [GO:0050661]; glucose metabolic process [GO:0006006]; pentose-phosphate shunt [GO:0006098]				Glucose-6-phosphate dehydrogenase family	RPRC012854-RA;	11	35.6	216.45
T1I985	Uncharacterized protein (Fragment)				47,255							RPRC012857-RA;	5	31.1	24.312
T1I987	PITH domain-containing protein				23,483							RPRC012859-RA;	4	20.9	3.744
T1I990	Nucleotide diphosphatase (EC 3.6.1.9) (Fragment)	nucleoside triphosphate catabolic process [GO:0009143]; nucleotide metabolic process [GO:0009117]	metal ion binding [GO:0046872]; NADH pyrophosphatase activity [GO:0035529]; nucleoside-triphosphate diphosphatase activity [GO:0047429]; nucleotide binding [GO:0000166]	GO:0000166; GO:0005737; GO:0009117; GO:0009143; GO:0035529; GO:0046872; GO:0047429	21,349	cytoplasm [GO:0005737]	cytoplasm [GO:0005737]; metal ion binding [GO:0046872]; NADH pyrophosphatase activity [GO:0035529]; nucleoside-triphosphate diphosphatase activity [GO:0047429]; nucleotide binding [GO:0000166]; nucleoside triphosphate catabolic process [GO:0009143]; nucleotide metabolic process [GO:0009117]	SUBCELLULAR LOCATION: Cytoplasm {ECO:0000256|SAAS:SAAS00721546}.			HAM1 NTPase family	RPRC012862-RA;	18	26.2	68.248
T1I998	Eukaryotic translation initiation factor 3 subunit C (eIF3c) (Eukaryotic translation initiation factor 3 subunit 8)	formation of cytoplasmic translation initiation complex [GO:0001732]	translation initiation factor activity [GO:0003743]; translation initiation factor binding [GO:0031369]	GO:0001732; GO:0003743; GO:0005852; GO:0016282; GO:0031369; GO:0033290	101,793	eukaryotic 43S preinitiation complex [GO:0016282]; eukaryotic 48S preinitiation complex [GO:0033290]; eukaryotic translation initiation factor 3 complex [GO:0005852]	eukaryotic 43S preinitiation complex [GO:0016282]; eukaryotic 48S preinitiation complex [GO:0033290]; eukaryotic translation initiation factor 3 complex [GO:0005852]; translation initiation factor activity [GO:0003743]; translation initiation factor binding [GO:0031369]; formation of cytoplasmic translation initiation complex [GO:0001732]	SUBCELLULAR LOCATION: Cytoplasm {ECO:0000256|HAMAP-Rule:MF_03002, ECO:0000256|SAAS:SAAS01184761}.			EIF-3 subunit C family	RPRC012870-RA;	29	16.4	102.13
T1I9C4	Uncharacterized protein				287,848							RPRC012896-RA;	14	69	164.04
T1I9F0	Thioredoxin domain-containing protein	cell redox homeostasis [GO:0045454]	peroxiredoxin activity [GO:0051920]	GO:0005623; GO:0045454; GO:0051920	22,825	cell [GO:0005623]	cell [GO:0005623]; peroxiredoxin activity [GO:0051920]; cell redox homeostasis [GO:0045454]					RPRC012922-RA;	11	45.8	30.254
T1I9G6	Peptidyl-prolyl cis-trans isomerase (PPIase) (EC 5.2.1.8)	protein folding [GO:0006457]	peptidyl-prolyl cis-trans isomerase activity [GO:0003755]	GO:0003755; GO:0006457	23,795		peptidyl-prolyl cis-trans isomerase activity [GO:0003755]; protein folding [GO:0006457]			SIGNAL 1..30; /evidence="ECO:0000256|RuleBase:RU363019"	Cyclophilin-type PPIase family	RPRC012938-RA;	3	32.8	8.8814
T1I9G9	Ribosomal_S3_C domain-containing protein	translation [GO:0006412]	structural constituent of ribosome [GO:0003735]	GO:0003735; GO:0005840; GO:0006412	12,459	ribosome [GO:0005840]	ribosome [GO:0005840]; structural constituent of ribosome [GO:0003735]; translation [GO:0006412]				Universal ribosomal protein uS3 family	RPRC012941-RA;	7	40.6	99.412
T1I9R1	Mab-21 domain-containing protein				25,137							RPRC013032-RA;	2	7.4	20.668
T1I9R5	FAD-binding FR-type domain-containing protein (Fragment)		oxidoreductase activity [GO:0016491]	GO:0016491	30,059		oxidoreductase activity [GO:0016491]					RPRC013036-RA;	1	6.1	11.091
T1I9V5	RWD domain-containing protein				26,688							RPRC013076-RA;	3	17.6	7.6769
T1I9V7	Uncharacterized protein				25,725							RPRC013078-RA;	8	40.4	34.216
T1I9V9	Uncharacterized protein (Fragment)	fatty acid metabolic process [GO:0006631]	3-hydroxyacyl-CoA dehydrogenase activity [GO:0003857]; NAD+ binding [GO:0070403]	GO:0003857; GO:0006631; GO:0070403	35,289		3-hydroxyacyl-CoA dehydrogenase activity [GO:0003857]; NAD+ binding [GO:0070403]; fatty acid metabolic process [GO:0006631]					RPRC013080-RA;	9	43.7	89.202
T1I9W3	Ribosomal_L7Ae domain-containing protein	ribosome biogenesis [GO:0042254]		GO:0042254; GO:1990904	30,344	ribonucleoprotein complex [GO:1990904]	ribonucleoprotein complex [GO:1990904]; ribosome biogenesis [GO:0042254]					RPRC013084-RA;	19	39.5	58.158
T1I9W8	Uncharacterized protein (Fragment)	arginyl-tRNA aminoacylation [GO:0006420]	arginine-tRNA ligase activity [GO:0004814]; ATP binding [GO:0005524]	GO:0004814; GO:0005524; GO:0005737; GO:0006420	76,216	cytoplasm [GO:0005737]	cytoplasm [GO:0005737]; arginine-tRNA ligase activity [GO:0004814]; ATP binding [GO:0005524]; arginyl-tRNA aminoacylation [GO:0006420]				Class-I aminoacyl-tRNA synthetase family	RPRC013089-RA;	11	27.1	20.702
T1IA11	TROVE domain-containing protein		RNA binding [GO:0003723]	GO:0003723	54,826		RNA binding [GO:0003723]					RPRC013132-RA;	14	36.4	55.347
T1IA19	Uncharacterized protein	G protein-coupled receptor signaling pathway [GO:0007186]	ATP binding [GO:0005524]; cAMP-dependent protein kinase activity [GO:0004691]; protein kinase A regulatory subunit binding [GO:0034237]	GO:0004691; GO:0005524; GO:0007186; GO:0034237	40,479		ATP binding [GO:0005524]; cAMP-dependent protein kinase activity [GO:0004691]; protein kinase A regulatory subunit binding [GO:0034237]; G protein-coupled receptor signaling pathway [GO:0007186]				Protein kinase superfamily	RPRC013140-RA;	7	47.2	107.21
T1IA25	40S ribosomal protein S7	translation [GO:0006412]	structural constituent of ribosome [GO:0003735]	GO:0003735; GO:0005840; GO:0006412	22,081	ribosome [GO:0005840]	ribosome [GO:0005840]; structural constituent of ribosome [GO:0003735]; translation [GO:0006412]				Eukaryotic ribosomal protein eS7 family	RPRC013146-RA;	11	44	70.426
T1IA36	Uncharacterized protein (Fragment)		calcium ion binding [GO:0005509]; catalytic activity [GO:0003824]	GO:0003824; GO:0005509	37,812		calcium ion binding [GO:0005509]; catalytic activity [GO:0003824]					RPRC013157-RA;	7	54.7	57.388
T1IA37	Uncharacterized protein (Fragment)	actin filament polymerization [GO:0030041]; Arp2/3 complex-mediated actin nucleation [GO:0034314]		GO:0005885; GO:0030041; GO:0034314	20,028	Arp2/3 protein complex [GO:0005885]	Arp2/3 protein complex [GO:0005885]; actin filament polymerization [GO:0030041]; Arp2/3 complex-mediated actin nucleation [GO:0034314]					RPRC013158-RA;	18	77.2	323.31
T1IA44	Uncharacterized protein		microtubule binding [GO:0008017]	GO:0005874; GO:0008017	32,759	microtubule [GO:0005874]	microtubule [GO:0005874]; microtubule binding [GO:0008017]					RPRC013165-RA;	19	48.6	45.589
T1IAA3	Uncharacterized protein		RNA binding [GO:0003723]	GO:0003723	54,634		RNA binding [GO:0003723]					RPRC013224-RA;	10	28.1	42.906
T1IAA4	Uncharacterized protein		dipeptidase activity [GO:0016805]	GO:0016805	42,932		dipeptidase activity [GO:0016805]					RPRC013225-RA;	39	68.5	323.31
T1IAB6	Uncharacterized protein	protein refolding [GO:0042026]	ATP binding [GO:0005524]	GO:0005524; GO:0042026	60,757		ATP binding [GO:0005524]; protein refolding [GO:0042026]				Chaperonin (HSP60) family	RPRC013237-RA;	5	16	27.613
T1IAC6	Purple acid phosphatase (EC 3.1.3.2) (Fragment)		acid phosphatase activity [GO:0003993]; metal ion binding [GO:0046872]	GO:0003993; GO:0046872	46,697		acid phosphatase activity [GO:0003993]; metal ion binding [GO:0046872]				Metallophosphoesterase superfamily, Purple acid phosphatase family	RPRC013247-RA;	5	20.8	14.325
T1IAE8	Protein-serine/threonine kinase (EC 2.7.11.-) (Fragment)		ATP binding [GO:0005524]; protein kinase activity [GO:0004672]	GO:0004672; GO:0005524; GO:0005759	37,343	mitochondrial matrix [GO:0005759]	mitochondrial matrix [GO:0005759]; ATP binding [GO:0005524]; protein kinase activity [GO:0004672]	SUBCELLULAR LOCATION: Mitochondrion matrix {ECO:0000256|RuleBase:RU366032}.			PDK/BCKDK protein kinase family	RPRC013269-RA;	4	27.3	12.11
T1IAF9	Chemosensory protein (Fragment)			GO:0016021	17,294	integral component of membrane [GO:0016021]	integral component of membrane [GO:0016021]					RPRC013280-RA;	2	13.9	9.3882
T1IAI9	BAG domain-containing protein		chaperone binding [GO:0051087]	GO:0051087	45,192		chaperone binding [GO:0051087]					RPRC013310-RA;	10	28.1	19.593
T1IAK1	Hrs_helical domain-containing protein (Fragment)				59,645							RPRC013322-RA;	7	16.4	15.48
T1IAK6	Myosin motor domain-containing protein (Fragment)		actin binding [GO:0003779]; ATP binding [GO:0005524]; motor activity [GO:0003774]	GO:0003774; GO:0003779; GO:0005524; GO:0016459	209,291	myosin complex [GO:0016459]	myosin complex [GO:0016459]; actin binding [GO:0003779]; ATP binding [GO:0005524]; motor activity [GO:0003774]				TRAFAC class myosin-kinesin ATPase superfamily, Myosin family	RPRC013327-RA;	55	34.3	323.31
T1IAM3	Uncharacterized protein		ribonuclease activity [GO:0004540]; RNA binding [GO:0003723]	GO:0003723; GO:0004540	106,349		ribonuclease activity [GO:0004540]; RNA binding [GO:0003723]				RNR ribonuclease family	RPRC013344-RA;	7	10.8	21.722
T1IAP1	Uncharacterized protein (Fragment)	vesicle docking involved in exocytosis [GO:0006904]		GO:0006904	66,518		vesicle docking involved in exocytosis [GO:0006904]				STXBP/unc-18/SEC1 family	RPRC013362-RA;	7	16.2	14.478
T1IAP3	AA_TRNA_LIGASE_II domain-containing protein (Fragment)	asparaginyl-tRNA aminoacylation [GO:0006421]	asparagine-tRNA ligase activity [GO:0004816]; ATP binding [GO:0005524]; nucleic acid binding [GO:0003676]	GO:0003676; GO:0004816; GO:0005524; GO:0006421	61,857		asparagine-tRNA ligase activity [GO:0004816]; ATP binding [GO:0005524]; nucleic acid binding [GO:0003676]; asparaginyl-tRNA aminoacylation [GO:0006421]					RPRC013364-RA;	14	29.5	52.626
T1IAP8	Uncharacterized protein (Fragment)	mRNA processing [GO:0006397]		GO:0006397	91,686		mRNA processing [GO:0006397]					RPRC013369-RA;	15	25.2	58.553
T1IAP9	Gal_mutarotas_2 domain-containing protein (Fragment)	carbohydrate metabolic process [GO:0005975]	carbohydrate binding [GO:0030246]; hydrolase activity, hydrolyzing O-glycosyl compounds [GO:0004553]	GO:0004553; GO:0005975; GO:0016021; GO:0030246	106,330	integral component of membrane [GO:0016021]	integral component of membrane [GO:0016021]; carbohydrate binding [GO:0030246]; hydrolase activity, hydrolyzing O-glycosyl compounds [GO:0004553]; carbohydrate metabolic process [GO:0005975]				Glycosyl hydrolase 31 family	RPRC013370-RA;	31	50.8	221.81
T1IAQ2	WD_REPEATS_REGION domain-containing protein				36,061							RPRC013373-RA;	6	28.6	12.542
T1IAR5	Uncharacterized protein (Fragment)	protein folding [GO:0006457]	ATP binding [GO:0005524]; unfolded protein binding [GO:0051082]	GO:0005524; GO:0006457; GO:0051082	68,684		ATP binding [GO:0005524]; unfolded protein binding [GO:0051082]; protein folding [GO:0006457]				Heat shock protein 70 family	RPRC013386-RA;	34	47.8	323.31
T1IAS2	LMWPc domain-containing protein		acid phosphatase activity [GO:0003993]; non-membrane spanning protein tyrosine phosphatase activity [GO:0004726]	GO:0003993; GO:0004726; GO:0005737	17,520	cytoplasm [GO:0005737]	cytoplasm [GO:0005737]; acid phosphatase activity [GO:0003993]; non-membrane spanning protein tyrosine phosphatase activity [GO:0004726]					RPRC013393-RA;	7	60.6	75.934
T1IAU3	Ubiquitin-like domain-containing protein		aspartic-type endopeptidase activity [GO:0004190]	GO:0004190	47,281		aspartic-type endopeptidase activity [GO:0004190]					RPRC013414-RA;	11	37.2	97.719
T1IAY0	Uncharacterized protein				97,773							RPRC013451-RA;	2	3.1	3.119
T1IAZ5	Glutamine amidotransferase type-2 domain-containing protein	asparagine biosynthetic process [GO:0006529]; glutamine metabolic process [GO:0006541]	asparagine synthase (glutamine-hydrolyzing) activity [GO:0004066]; ATP binding [GO:0005524]	GO:0004066; GO:0005524; GO:0006529; GO:0006541	63,958		asparagine synthase (glutamine-hydrolyzing) activity [GO:0004066]; ATP binding [GO:0005524]; asparagine biosynthetic process [GO:0006529]; glutamine metabolic process [GO:0006541]					RPRC013466-RA;	11	25.2	69.702
T1IB02	Fork-head domain-containing protein		DNA-binding transcription factor activity [GO:0003700]; sequence-specific DNA binding [GO:0043565]	GO:0003700; GO:0005634; GO:0043565	27,493	nucleus [GO:0005634]	nucleus [GO:0005634]; DNA-binding transcription factor activity [GO:0003700]; sequence-specific DNA binding [GO:0043565]	SUBCELLULAR LOCATION: Nucleus {ECO:0000256|PROSITE-ProRule:PRU00089, ECO:0000256|SAAS:SAAS00890600}.				RPRC013473-RA;	1	5.6	3.3083
T1IB26	WD_REPEATS_REGION domain-containing protein (Fragment)	intracellular protein transport [GO:0006886]; vesicle-mediated transport [GO:0016192]	structural molecule activity [GO:0005198]	GO:0005198; GO:0006886; GO:0016192; GO:0030117	95,857	membrane coat [GO:0030117]	membrane coat [GO:0030117]; structural molecule activity [GO:0005198]; intracellular protein transport [GO:0006886]; vesicle-mediated transport [GO:0016192]					RPRC013497-RA;	12	20.3	27.928
T1IB32	Tr-type G domain-containing protein		GTPase activity [GO:0003924]; GTP binding [GO:0005525]	GO:0003924; GO:0005525	65,197		GTP binding [GO:0005525]; GTPase activity [GO:0003924]					RPRC013503-RA;	18	33.2	69.402
T1IB40	Vitellogenin lipoprotein		lipid transporter activity [GO:0005319]	GO:0005319	209,060		lipid transporter activity [GO:0005319]			SIGNAL 1..16; /evidence="ECO:0000256|SAM:SignalP"		RPRC013511-RA;	28	23.5	79.435
T1IB41	Uncharacterized protein (Fragment)	regulation of transcription by RNA polymerase II [GO:0006357]; RNA processing [GO:0006396]	DNA binding [GO:0003677]; RNA binding [GO:0003723]	GO:0003677; GO:0003723; GO:0006357; GO:0006396	37,421		DNA binding [GO:0003677]; RNA binding [GO:0003723]; regulation of transcription by RNA polymerase II [GO:0006357]; RNA processing [GO:0006396]					RPRC013512-RA;	15	52.7	253.27
T1IB57	Uncharacterized protein		cysteine-type peptidase activity [GO:0008234]	GO:0008234	36,973		cysteine-type peptidase activity [GO:0008234]				Peptidase C1 family	RPRC013528-RA;	4	24.3	39.143
T1IB60	Flavin-containing monooxygenase (EC 1.-.-.-)		flavin adenine dinucleotide binding [GO:0050660]; N,N-dimethylaniline monooxygenase activity [GO:0004499]; NADP binding [GO:0050661]	GO:0004499; GO:0050660; GO:0050661	40,148		flavin adenine dinucleotide binding [GO:0050660]; N,N-dimethylaniline monooxygenase activity [GO:0004499]; NADP binding [GO:0050661]				FMO family	RPRC013531-RA;	19	54.9	107.22
T1IB72	Uncharacterized protein (Fragment)	tryptophanyl-tRNA aminoacylation [GO:0006436]	ATP binding [GO:0005524]; tryptophan-tRNA ligase activity [GO:0004830]	GO:0004830; GO:0005524; GO:0006436	46,034		ATP binding [GO:0005524]; tryptophan-tRNA ligase activity [GO:0004830]; tryptophanyl-tRNA aminoacylation [GO:0006436]				Class-I aminoacyl-tRNA synthetase family	RPRC013543-RA;	12	37.6	33.949
T1IB95	Flavin-containing monooxygenase (EC 1.-.-.-)		flavin adenine dinucleotide binding [GO:0050660]; N,N-dimethylaniline monooxygenase activity [GO:0004499]; NADP binding [GO:0050661]	GO:0004499; GO:0050660; GO:0050661	26,419		flavin adenine dinucleotide binding [GO:0050660]; N,N-dimethylaniline monooxygenase activity [GO:0004499]; NADP binding [GO:0050661]				FMO family	RPRC013566-RA;	9	59.7	69.1
T1IBE8	Uncharacterized protein				31,998							RPRC013618-RA;	8	31	41.58
T1IBE9	Uncharacterized protein (Fragment)				6,416							RPRC013619-RA;	3	53.6	4.9099
T1IBK0	ETF domain-containing protein		electron transfer activity [GO:0009055]	GO:0009055	27,399		electron transfer activity [GO:0009055]					RPRC013670-RA;	15	58.9	87.874
T1IBK9	Uncharacterized protein				33,611					SIGNAL 1..25; /evidence="ECO:0000256|SAM:SignalP"	Short-chain dehydrogenases/reductases (SDR) family	RPRC013679-RA;	8	28.1	35.368
T1IBL1	RPN13_C domain-containing protein			GO:0005634; GO:0005737	47,133	cytoplasm [GO:0005737]; nucleus [GO:0005634]	cytoplasm [GO:0005737]; nucleus [GO:0005634]					RPRC013681-RA;	4	17.5	59.461
T1IBM7	Fatty acyl-CoA reductase (EC 1.2.1.84)	lipid metabolic process [GO:0006629]	alcohol-forming fatty acyl-CoA reductase activity [GO:0102965]; fatty-acyl-CoA reductase (alcohol-forming) activity [GO:0080019]	GO:0006629; GO:0016021; GO:0080019; GO:0102965	57,529	integral component of membrane [GO:0016021]	integral component of membrane [GO:0016021]; alcohol-forming fatty acyl-CoA reductase activity [GO:0102965]; fatty-acyl-CoA reductase (alcohol-forming) activity [GO:0080019]; lipid metabolic process [GO:0006629]				Fatty acyl-CoA reductase family	RPRC013697-RA;	3	9.2	26.325
T1IBQ9	Adenylosuccinate synthetase (EC 6.3.4.4) (Fragment)	'de novo' AMP biosynthetic process [GO:0044208]	adenylosuccinate synthase activity [GO:0004019]; GTP binding [GO:0005525]; metal ion binding [GO:0046872]	GO:0004019; GO:0005525; GO:0044208; GO:0046872	46,986		adenylosuccinate synthase activity [GO:0004019]; GTP binding [GO:0005525]; metal ion binding [GO:0046872]; 'de novo' AMP biosynthetic process [GO:0044208]				Adenylosuccinate synthetase family	RPRC013729-RA;	12	38.6	133.1
T1IBR4	Carboxypeptidase (EC 3.4.16.-)		serine-type carboxypeptidase activity [GO:0004185]	GO:0004185	55,694		serine-type carboxypeptidase activity [GO:0004185]			SIGNAL 1..24; /evidence="ECO:0000256|RuleBase:RU361156"	Peptidase S10 family	RPRC013734-RA;	6	14	34.547
T1IBW3	Importin subunit alpha	protein import into nucleus [GO:0006606]	nuclear import signal receptor activity [GO:0061608]	GO:0005634; GO:0005737; GO:0006606; GO:0061608	56,760	cytoplasm [GO:0005737]; nucleus [GO:0005634]	cytoplasm [GO:0005737]; nucleus [GO:0005634]; nuclear import signal receptor activity [GO:0061608]; protein import into nucleus [GO:0006606]				Importin alpha family	RPRC013783-RA;	12	40.9	163.6
T1IBW5	Uncharacterized protein (Fragment)	glycyl-tRNA aminoacylation [GO:0006426]	ATP binding [GO:0005524]; glycine-tRNA ligase activity [GO:0004820]	GO:0004820; GO:0005524; GO:0005737; GO:0006426	78,373	cytoplasm [GO:0005737]	cytoplasm [GO:0005737]; ATP binding [GO:0005524]; glycine-tRNA ligase activity [GO:0004820]; glycyl-tRNA aminoacylation [GO:0006426]					RPRC013785-RA;	19	34.6	91.557
T1IBY2	S1-like domain-containing protein		translation initiation factor activity [GO:0003743]	GO:0003743	16,869		translation initiation factor activity [GO:0003743]				EIF-1A family	RPRC013802-RA;	3	24	6.3613
T1IC04	Succinate dehydrogenase [ubiquinone] flavoprotein subunit, mitochondrial (EC 1.3.5.1)	electron transport chain [GO:0022900]; tricarboxylic acid cycle [GO:0006099]	flavin adenine dinucleotide binding [GO:0050660]; succinate dehydrogenase (ubiquinone) activity [GO:0008177]	GO:0005743; GO:0006099; GO:0008177; GO:0022900; GO:0050660	73,032	mitochondrial inner membrane [GO:0005743]	mitochondrial inner membrane [GO:0005743]; flavin adenine dinucleotide binding [GO:0050660]; succinate dehydrogenase (ubiquinone) activity [GO:0008177]; electron transport chain [GO:0022900]; tricarboxylic acid cycle [GO:0006099]	SUBCELLULAR LOCATION: Mitochondrion inner membrane {ECO:0000256|RuleBase:RU362051}; Peripheral membrane protein {ECO:0000256|RuleBase:RU362051}; Matrix side {ECO:0000256|RuleBase:RU362051}.			FAD-dependent oxidoreductase 2 family, FRD/SDH subfamily	RPRC013824-RA;	8	17.5	70.428
T1IC12	Annexin		calcium-dependent phospholipid binding [GO:0005544]; calcium ion binding [GO:0005509]	GO:0005509; GO:0005544	35,215		calcium ion binding [GO:0005509]; calcium-dependent phospholipid binding [GO:0005544]				Annexin family	RPRC013832-RA;	16	64.2	287.14
T1IC32	Eukaryotic translation initiation factor 4E; cap-binding protein		translation initiation factor activity [GO:0003743]	GO:0003743; GO:0005737	23,816	cytoplasm [GO:0005737]	cytoplasm [GO:0005737]; translation initiation factor activity [GO:0003743]				Eukaryotic initiation factor 4E family	RPRC013852-RA;	6	35.6	22.942
[truncated: 186 more rows]

## Sheet: PM
Uniprot Ids	Protein names	Gene ontology (biological process)	Gene ontology (molecular function)	Gene ontology IDs	Mass kDa	Gene ontology (cellular component)	Gene ontology (GO)	Subcellular location [CC]	Post-translational modification	Signal peptide	Protein families	Vector Base Ids	Uique peptides	Sequence coverage [%]	Score
[truncated: 1,132 more rows]
