# Supplementary material for: High-Throughput Identification of the Rhodnius prolixus Midgut Proteome Unravels a Sophisticated Hematophagic Machinery
Source: Proteomes. 2020 Jul 24;8(3):16. doi: 10.3390/proteomes8030016 (PMC7564601; doi:10.3390/proteomes8030016)
Supplement: Supplementary file 1 [file proteomes-08-00016-s001.zip › Suppmementary files/Table S2 Hematophagic machinery proteins.xlsx]

## Sheet: Legend
Column	Information
B	UniProt ID Accession #
C	Protein name according to UniProt database
D	Protein molecular weight in kDa from UniProt database
E	VectorBase ID (https://www.vectorbase.org): RPRC numbers are predicted from genomic data (Rhodnius-prolixus-CDC_TRANSCRIPTS_RproC3.3.fa) and GAHY are from the assembled transcriptome.
F	Number of transcripts (reads) reported in Supporting Information S2 from the digestive transcriptome by Ribeiro et al 2014 [13]
Proteins with uncharacterized functions were further analyzed by UniProt blast tool to retrieve their function.

## Sheet: Heat shock proteins
	AM
	Proteome				Transcriptome
	Uniprot ID	Protein name	MW (kDa)	VectorBase ID	Number of reads in AM
	R4FMH8	Putative hsp90 protein	83.128	RPRC003899-RA	228
	T1HJT8	Putative hsp70 family member (Fragment)	71.381	RPRC004310-RA	137
	R4G851	Putative hsp90 co-chaperone p23	19.696	RPRC009585-RA	34
	T1HTK4	Uncharacterized protein	58.886	RPRC007374-RA	25
	R4FQG8	Putative hsp70 protein	72.107	RPRC010252-RA	15
	R4G8T8	Putative heat shock protein 90	83.563	RPRC014677-RA	5
	T1HKE2	SHSP domain-containing protein	21.416	RPRC004515-RA	Absent
	T1HWW7	SHSP domain-containing protein	21.42	RPRC008537-RA	Absent
	T1IAB6	Uncharacterized protein	60.757	RPRC013237-RA	Absent
	T1IAR5	Uncharacterized protein (Fragment)	68.684	RPRC013386-RA	Absent
	T1I0D9	Uncharacterized protein	70.015	RPRC009759-RA	Absent
	R4FLS6	Putative heat shock 70kda protein 1-like isoform 2	70.081	RPRC006365-RA	Absent
	PM
	Proteome				Transcriptome
	Uniprot ID	Protein name	MW (kDa)	VectorBase ID	Number of reads in PM
	R4FMH8	Putative hsp90 protein	83.128	RPRC003899-RA	221
	T1HJT8	Uncharacterized protein	71.381	RPRC004310-RA	159
	R4G851	Putative hsp90 co-chaperone p23	19.696	RPRC009585-RA	33
	R4FQG8	Putative hsp70 protein	72.107	RPRC010252-RA	28
	T1HTK4	Uncharacterized protein	58.886	RPRC007374-RA	6
	T1HKE2	SHSP domain-containing protein	21.416	RPRC004515-RA	Absent
	T1HWW7	SHSP domain-containing protein	21.42	RPRC008537-RA	Absent
	T1IAB6	Uncharacterized protein	60.757	RPRC013237-RA	Absent
	T1IAR5	Uncharacterized protein (Fragment)	68.684	RPRC013386-RA	Absent
	T1I0D9	Uncharacterized protein	70.015	RPRC009759-RA	Absent

## Sheet: Protease inhibitors
	AM
	Proteome				Transcriptome
	Uniprot ID	Protein name	MW (kDa)	VectorBase ID	Number of reads in AM
	T1IGD5	Uncharacterized protein	13.925	RPRC015354-RA	1347
	R4G7P1	Putative kazal-type serine protease inhibitor	8.23	RPRC003892-RA	381
	T1IF83	SERPIN domain-containing protein	45.024	RPRC014952-RA	3
	T1HGL4	Uncharacterized protein (Fragment)	323.552	RPRC003187-RA	Absent
	T1HUX6	Uncharacterized protein	14.24	RPRC007846-RA	Absent
	Q06684	Thrombin inhibitor rhodniin	11.079	GAHY01001071.1	Absent
	PM
	Proteome				Transcriptome
	Uniprot ID	Protein name	MW (kDa)	VectorBase ID	Number of reads in PM
	T1IF83	SERPIN domain-containing protein	45.024	RPRC014952-RA	7
	T1HGL4	Uncharacterized protein (Fragment)	323.552	RPRC003187-RA	Absent
	Q06684	Thrombin inhibitor rhodniin	11.079	GAHY01001071.1	Absent

## Sheet: Proteases
	AM
	Proteome					Transcriptome
	Protease Family	Uniprot ID	Protein name	MW (kDa)	VectorBase ID	Number of reads in AM
	Aspartyl proteases (Cathepsin D)	T1I913	Peptidase A1 domain-containing protein	27.069	RPRC012785-RA	1113
		T1IEM8	Peptidase A1 domain-containing protein (Fragment)	21.92	RPRC014747-RA	714
		T1HPQ4	Peptidase A1 domain-containing protein	33.124	RPRC006028-RA	108
		R4G5J4	Putative aspartyl protease	43.622	RPRC015079-RA	100
		T1HJV8	Peptidase A1 domain-containing protein (Fragment)	31.542	RPRC004330-RA	58
		T1HRT9	Peptidase A1 domain-containing protein	40.585	RPRC006759-RA	41
		T1IFK7	Peptidase A1 domain-containing protein	43.383	RPRC015076-RA	11
		T1I914	Peptidase A1 domain-containing protein	42.923	RPRC012786-RA	2
		T1I882	Peptidase A1 domain-containing protein	22.465	RPRC012504-RA	Absent
		T1IAU3	Ubiquitin-like domain-containing protein	47.281	RPRC013414-RA	Absent
	Cysteinyl proteases	R4FQ93	Putative cathepsin l-like cysteine proteinase	37.664	RPRC000405-RA	48
		T1HS97	Uncharacterized protein (Fragment)	55.331	RPRC006917-RA	29
		T1I278	Pept_C1 domain-containing protein	37.833	RPRC010398-RA	1
		R4FNL2	Putative cathepsin b-like proteinase	35.986	RPRC002593-RA	1
		T1IB57	Uncharacterized protein	36.973	RPRC013528-RA	Absent
		T1HMP8	Uncharacterized protein	16.48	RPRC005322-RA	Absent
	Other peptidases	T1IBR4	Carboxypeptidase (EC 3.4.16.-)	55.694	RPRC013734-RA	315
		R4FN39	Putative serine carboxypeptidase	55.589	RPRC013733-RA	126
		T1HWA6	AMP_N domain-containing protein (matalloaminopeptidase)	30.406	RPRC008326-RA	58
		R4FNJ0	Putative xaa-pro aminopeptidase (metalloaminopeptidase)	69.799	RPRC008373-RA	39
		R4G4U9	Putative mitochondrial processing peptidase beta subunit (metalloendopeptidase)	52.718	RPRC004620-RA	24
		R4FLC5	Carboxypeptidase (EC 3.4.16.-)	52.33	RPRC015415-RA	2
		T1HL41	Uncharacterized protein (peptidase activity)	15.276	RPRC004765-RA	Absent
		T1IBR1	Carboxypeptidase (EC 3.4.16.-)	52.97	RPRC013731-RA	Absent
		T1HWH5	Uncharacterized protein (Fragment) (metalloendopeptidase)	111.322	RPRC008395-RA	Absent
		T1HGQ7	Aminopeptidase (EC 3.4.11.-) (Fragment)	98.439	RPRC003230-RA	Absent
		T1HDW0	Aminopeptidase (EC 3.4.11.-) (Fragment)	105.328	RPRC002232-RA	Absent
	PM
	Proteome					Transcriptome
	Protease family	Uniprot ID	Protein name	MW (kDa)	VectorBase ID	Number of reads in PM
	Aspartyl proteases (Cathepsin D)	T1I913	Peptidase A1 domain-containing protein	27.069	RPRC012785-RA	609
		T1HPQ4	Peptidase A1 domain-containing protein	33.124	RPRC006028-RA	182
		T1HRT9	Peptidase A1 domain-containing protein	40.585	RPRC006759-RA	58
		R4G5J4	Putative aspartyl protease	43.622	RPRC015079-RA	51
		T1I914	Peptidase A1 domain-containing protein	42.923	RPRC012786-RA	5
		T1IAU3	Ubiquitin-like domain-containing protein	47.281	RPRC013414-RA	1
		T1I882	Peptidase A1 domain-containing protein	22.465	RPRC012504-RA	Absent
	Cysteinyl proteases	R4FNL2	Putative cathepsin b-like proteinase	35.986	RPRC002593-RA	739
		R4FM70	Putative cathepsine l-like cysteine protease	36.849	RPRC000294-RA	308
		R4FQ86	Putative cathepsin l-like cysteine proteinase	36.487	RPRC015289-RA	241
		T1H868	Uncharacterized protein	37.076	RPRC000205-RA	238
		T1HS97	Uncharacterized protein (Fragment)	55.331	RPRC006917-RA	128
		R4FQ93	Putative cathepsin l-like cysteine proteinase	37.664	RPRC000405-RA	42
		T1I278	Pept_C1 domain-containing protein	37.833	RPRC010398-RA	1
		T1IB57	Uncharacterized protein	36.973	RPRC013528-RA	Absent
		T1HMP8	Uncharacterized protein	16.48	RPRC005322-RA	Absent
	Other peptidases	T1I703	Uncharacterized protein (serine protease)	55.39	RPRC012075-RA	96
		R4FNJ0	Putative xaa-pro aminopeptidase (metalloaminopeptidase)	69.799	RPRC008373-RA	88
		T1IBR1	Carboxypeptidase (EC 3.4.16.-)	52.97	RPRC013731-RA	86
		R4G4U9	Putative mitochondrial processing peptidase beta subunit (metalloendopeptidase)	52.718	RPRC004620-RA	23
		T1HWA6	AMP_N domain-containing protein (matalloaminopeptidase)	30.406	RPRC008326-RA	58
		T1HY84	Uncharacterized protein (peptidase activity)	50.311	RPRC009004-RA	9
		R4FLC5	Carboxypeptidase (EC 3.4.16.-)	52.33	RPRC015415-RA	7
		T1HL41	Uncharacterized protein (peptidase activity)	15.276	RPRC004765-RA	Absent
		T1HGQ7	Aminopeptidase (EC 3.4.11.-) (Fragment)	98.439	RPRC003230-RA	Absent
		T1H8G7	Uncharacterized protein (Fragment) (serine-type peptidase)	42.626	RPRC000308-RA	Absent
		T1HWH5	Uncharacterized protein (Fragment) (metalloendopeptidase)	111.322	RPRC008395-RA	Absent
		T1HDW0	Aminopeptidase (EC 3.4.11.-) (Fragment)	105.328	RPRC002232-RA	Absent
		T1HMZ0	Dipeptidase (EC 3.4.13.19)	45.767	RPRC005414-RA	Absent

## Sheet: Detoxification
								T1HRT6	R4FLW6
	AM							R4G2W8	R4FM20
	Proteome					Transcriptome		R4G4H0	R4G3X7
	Protein Family	Uniprot ID	Protein name	MW (kDa)	VectorBase ID	Number of reads in AM		R4G8A2	T1HRT6
	Superoxide dismutase	T1HRT6	Superoxide dismutase [Cu-Zn] (EC 1.15.1.1)	15.783	RPRC006756-RA	34		T1HL56	T1HUZ5
		R4FJZ0	Superoxide dismutase (EC 1.15.1.1)	24.681	RPRC008960-RA	24		T1HUM1	T1IE33
	Catalases	T1HV37	Catalase domain-containing protein	39.322	RPRC007907-RA	Absent		T1I0V5
		T1I0W4	Catalase domain-containing protein (Fragment)	49.031	RPRC009934-RA	Absent		T1I4Z9
	Peroxidases	T1IFD9	Glutathione peroxidase	21.447	RPRC015008-RA	24		T1IE29
		R4FPY0	Putative peroxiredoxin	25.182	RPRC015388-RA	50
		R4G2Z2	Peroxiredoxin (EC 1.11.1.15)	19.834	RPRC011198-RA	16
		R4G853	Putative thioredoxin peroxidase 1	21.779	RPRC007595-RA	8
	Glutatione-S-transferases	T1IG50	Glutatione S-transferase, sigma class (GSTs6) (Fragment)	23.463	RPRC015269-RA	51
		R4G8N1	Glutathione S-transferase, zeta class (GSTz1) (Maleylacetoacetate isomerace) (EC 5.2.1.2) (Putative glutathione s-transferase)	24.891	RPRC014626-RA	36
		R4G3Y0	Glutathione S-transferase, theta class (GSTt1) (Putative glutathione s-transferase theta-1)	26.844	RPRC009358-RA	19
		R4G3S8	Glutathione S-transferase, sigma class (GSTs4) (Putative glutathione s-transferase)	23.837	RPRC007353-RA	12
		T1HFU5	Glutathione S-transferase, sigma class (GSTs5) (Fragment)	25.022	RPRC002917-RA	Absent
		T1HZ95	Glutathione S-transferase, sigma class (GSTs1)	23.887	RPRC009365-RA	Absent
		R4FPT9	Glutathione S-transferase, sigma class GSTs3 (Putative glutathione s-transferase)	23.771	RPRC011128-RA	Absent
		T1HUM1	Uncharacterized protein	28.103	RPRC007741-RA	Absent
	Glutaredoxin/Thioredoxin	R4FME4	Putative glutaredoxin	12.86	RPRC009996-RA	10
		R4G4D5	Putative thioredoxin reductase	65.336	RPRC014349-RA	3
		R4G8I0	Thioredoxin	11.703	RPRC010298-RA	14
		T1I9F0	Thioredoxin domain-containing protein	22.825	RPRC012922-RA	Absent
		T1IGI2	Thioredoxin domain-containing protein	24.77	RPRC015401-RA	Absent
	CYP-450	T1I4Z9	Cytochrome P450 (CYP6X)	60.509	RPRC011368-RA	22
	CyP-450 reductase	T1HNV5	NADPH--cytochrome P450 reductase (CPR) (P450R) (EC 1.6.2.4)	77.031	RPRC005729-RA	58
	Dehydrogenases	R4FQ30	Putative 3-hydroxybutyrate dehydrogenase type 2	27.878	RPRC006090-RA	204
		T1IE29	Uncharacterized protein	28.013	RPRC014549-RA	145
		R4FNV0	Putative dehydrogenase with different specificities related to short-chain alcohol dehydrogenase	31.383	RPRC005554-RA	39
		R4G4U8	S-(hydroxymethyl)glutathione dehydrogenase (EC 1.1.1.284)	40.524	RPRC013817-RA	34
		R4FNB7	Putative short-chain alcohol dehydrogenase/3-hydroxyacyl-coa dehydrogenase	26.768	RPRC002994-RA	26
		R4FL85	Putative dehydrogenase	27.726	RPRC011354-RA	11
		R4FLI9	Putative 15-hydroxyprostaglandin dehydrogenase	28.645	RPRC005191-RA	3
		R4G4H0	Putative dehydrogenase	27.673	RPRC014554-RA	Absent
		T1I0V5	short chain dehydrogenase	26.515	RPRC009925-RA	7
		R4FJH5	Putative selenoprotein	18.803	RPRC003268-RA	6
	Others	R4FLZ2	Putative glyoxalase	20.767	RPRC003403-RA	42
		R4FLL8	Putative sulfotransferase	39.563	RPRC015436-RA	16
		T1HL56	ADH_zinc_N domain-containing protein (Fragment)	22.605	RPRC004780-RA	10
		Q8T5U0	Heme-binding protein (Odorant binding protein 11) (Putative heme-binding protein)	14.78	RPRC004408-RA	8
		R4G2X2	Putative alkyl hydroperoxide reductase	28.342	RPRC011126-RA	6
		R4G2W8	Putative phosphopantothenoylcysteine decarboxylase	22.372	RPRC004759-RA	1
		R4G8A2	Putative sulfotransferase	39.941	RPRC015437-RA	Absent
	PM
	Proteome					Transcriptome
	Protein Family	Uniprot ID	Protein name	MW (kDa)	VectorBase ID	Number of reads in PM
	Superoxide dismutases	R4FJZ0	Superoxide dismutase (EC 1.15.1.1)	24.681	RPRC008960-RA	26
		T1HRT6	Superoxide dismutase [Cu-Zn] (EC 1.15.1.1)	15.783	RPRC006756-RA	61
	Catalases	T1HV37	Catalase domain-containing protein	39.322	RPRC007907-RA	absent
		T1I0W4	Catalase domain-containing protein (Fragment)	49.031	RPRC009934-RA	absent
	Peroxidases	R4FPY0	Putative peroxiredoxin	25.182	RPRC015388-RA	50
		R4G2Z2	Peroxiredoxin (EC 1.11.1.15)	19.834	RPRC011198-RA	42
		T1IFD9	Glutathione peroxidase	21.447	RPRC015008-RA	22
		R4G853	Putative thioredoxin peroxidase 1	21.779	RPRC007595-RA	12
	Glutatione-S-transferases	T1IG50	Glutatione S-transferase, sigma class (GSTs6) (Fragment)	23.463	RPRC015269-RA	45
		R4G3Y0	Glutathione S-transferase, theta class (GSTt1) (Putative glutathione s-transferase theta-1)	26.844	RPRC009358-RA	23
		R4G8N1	Glutathione S-transferase, zeta class (GSTz1) (Maleylacetoacetate isomerace) (EC 5.2.1.2) (Putative glutathione s-transferase)	24.891	RPRC014626-RA	18
		R4G3S8	Glutathione S-transferase, sigma class (GSTs4) (Putative glutathione s-transferase)	23.837	RPRC007353-RA	10
		R4FPT9	Glutathione S-transferase, sigma class GSTs3 (Putative glutathione s-transferase)	23.771	RPRC011128-RA	4
		T1HFU5	Glutathione S-transferase, sigma class (GSTs5) (Fragment)	25.022	RPRC002917-RA	absent
		T1HZ95	Glutathione S-transferase, sigma class (GSTs1)	23.887	RPRC009365-RA	absent
	Glutaredoxin/Thioredoxin	R4G8I0	Thioredoxin	11.703	RPRC010298-RA	11
		R4FME4	Putative glutaredoxin	12.86	RPRC009996-RA	10
		R4G4D5	Putative thioredoxin reductase	65.336	RPRC014349-RA	9
		T1I9F0	Thioredoxin domain-containing protein	22.825	RPRC012922-RA	absent
		T1IGI2	Thioredoxin domain-containing protein	24.77	RPRC015401-RA	absent
	CYP-450	R4G3X7	Cytochrome P450 (CYP6A) (Putative cytochrome)	59.509	RPRC002590-RA	17
		T1HUZ5	Cytochrome P450 (CYP6H)	57.007	RPRC007865-RA	2
	CyP-450 reductase	T1HNV5	NADPH--cytochrome P450 reductase (CPR) (P450R) (EC 1.6.2.4)	77.031	RPRC005729-RA	97
	Dehydrogenases	R4FQ30	Putative 3-hydroxybutyrate dehydrogenase type 2	27.878	RPRC006090-RA	205
		R4FNV0	Putative dehydrogenase with different specificities related to short-chain alcohol dehydrogenase	31.383	RPRC005554-RA	42
		R4G4U8	S-(hydroxymethyl)glutathione dehydrogenase (EC 1.1.1.284)	40.524	RPRC013817-RA	27
		R4FNB7	Putative short-chain alcohol dehydrogenase/3-hydroxyacyl-coa dehydrogenase	26.768	RPRC002994-RA	22
		R4FLI9	Putative 15-hydroxyprostaglandin dehydrogenase	28.645	RPRC005191-RA	20
		R4FL85	Putative dehydrogenase	27.726	RPRC011354-RA	11
		R4FJH5	Putative selenoprotein	18.803	RPRC003268-RA	10
		R4FM20	Putative 15-hydroxyprostaglandin dehydrogenase	28.63	RPRC011341-RA	6
		T1IE33	Uncharacterized protein	27.422	RPRC014553-RA	1
	Others	R4FLW6	Putative multicopper oxidase	73.079	RPRC000040-RA	70
		R4FLZ2	Putative glyoxalase	20.767	RPRC003403-RA	25
		Q8T5U0	Heme-binding protein (Odorant binding protein 11) (Putative heme-binding protein)	14.78	RPRC004408-RA	15
		R4G2X2	Putative alkyl hydroperoxide reductase	28.342	RPRC011126-RA	12
		R4FLL8	Putative sulfotransferase	39.563	RPRC015436-RA	3

## Sheet: Carbo transport & metabolism
	AM
	Proteome
	Uniprot ID	Protein name	MW (kDa)	Vector base ID
	T1I4E2	Phosphoglycerate kinase (EC 2.7.2.3)	45.531	RPRC011161-RA
	T1HQC3	Uncharacterized protein (Fragment)	167.368	RPRC006247-RA
	T1HZP9	Uncharacterized protein	56.681	RPRC009519-RA
	R4G4K3	Putative beta-glucosidase	54.597	RPRC009516-RA
	T1HF79	Glucosamine_iso domain-containing protein	14.144	RPRC002701-RA
	R4G8G7	Glucose-6-phosphate isomerase (EC 5.3.1.9)	62.637	RPRC011963-RA
	R4FLV4	Aldose 1-epimerase (EC 5.1.3.3) (Galactose mutarotase)	43.517	RPRC002859-RA
	R4G4T2	Mannose-6-phosphate isomerase (EC 5.3.1.8)	45.062	RPRC014143-RA
	T1HFV0	Uncharacterized protein	68.267	RPRC002922-RA
	R4FM15	Triosephosphate isomerase (EC 5.3.1.1)	27.321	RPRC004460-RA
	T1HMP1	Methylthioribose-1-phosphate isomerase (M1Pi) (MTR-1-P isomerase) (EC 5.3.1.23) (S-methyl-5-thioribose-1-phosphate isomerase) (Translation initiation factor eIF-2B subunit alpha/beta/delta-like protein)	39.629	RPRC005315-RA
	T1HHF1	Uncharacterized protein (Fragment)	32.879	RPRC003474-RA
	T1HRS7	Probable methylthioribulose-1-phosphate dehydratase (MTRu-1-P dehydratase) (EC 4.2.1.109)	24.727	RPRC006747-RA
	T1I625	Uncharacterized protein (Fragment)	86.591	RPRC011744-RA
	T1I0J6	Fructose-bisphosphate aldolase (EC 4.1.2.13)	39.668	RPRC009816-RA
	T1HNX3	Glycerol-3-phosphate dehydrogenase [NAD(+)] (EC 1.1.1.8)	39.069	RPRC005747-RA
	T1HFR3	Aldedh domain-containing protein	38.106	RPRC002885-RA
	R4G3J4	Putative alpha-l-fucosidase	54.566	RPRC007504-RA
	T1I7A2	Phosphotransferase (EC 2.7.1.-) (Fragment)	38.101	RPRC012174-RA
	T1HIT8	Phosphotransferase (EC 2.7.1.-) (Fragment)	50.208	RPRC003961-RA
	R4G4P3	Inositol-1-monophosphatase (EC 3.1.3.25)	30.414	RPRC002662-RA
	T1HM73	Alpha-galactosidase (EC 3.2.1.-) (Fragment)	46.933	RPRC005147-RA
	R4G3I8	Putative galactokinase	44.151	RPRC003335-RA
	R4FM97	Putative fructose-1,6-bisphosphatase	37.955	RPRC005553-RA
	R4FNK5	Transaldolase (EC 2.2.1.2)	36.069	RPRC010552-RA
	R4FQ27	Phosphoglycerate mutase (EC 5.4.2.11) (EC 5.4.2.4)	29.123	RPRC005826-RA
	R4G4U2	Putative enolase length	46.906	RPRC013484-RA
	R4G5G2	Glucose-6-phosphate 1-epimerase (EC 5.1.3.15)	31.758	RPRC005141-RA
	R4G5K0	Putative glucose 1-dehydrogenase	44.513	RPRC007752-RA
	PM
	Proteome
	Uniprot ID	Protein name	MW (kDa)	Vector base ID
	T1I4E2	Phosphoglycerate kinase (EC 2.7.2.3)	45.531	RPRC011161-RA
	T1HQC3	Uncharacterized protein (Fragment)	167.368	RPRC006247-RA
	T1I9J2	Aamy domain-containing protein (Fragment)	56.198	RPRC012963-RA
	R4G4K3	Putative beta-glucosidase	54.597	RPRC009516-RA
	T1HF79	Glucosamine_iso domain-containing protein	14.144	RPRC002701-RA
	R4G8G7	Glucose-6-phosphate isomerase (EC 5.3.1.9)	62.637	RPRC011963-RA
	R4FLV4	Aldose 1-epimerase (EC 5.1.3.3) (Galactose mutarotase)	43.517	RPRC002859-RA
	R4G4T2	Mannose-6-phosphate isomerase (EC 5.3.1.8)	45.062	RPRC014143-RA
	T1HFV0	Uncharacterized protein	68.267	RPRC002922-RA
	R4FM15	Triosephosphate isomerase (EC 5.3.1.1)	27.321	RPRC004460-RA
	T1HMP1	Methylthioribose-1-phosphate isomerase (M1Pi) (MTR-1-P isomerase) (EC 5.3.1.23) (S-methyl-5-thioribose-1-phosphate isomerase) (Translation initiation factor eIF-2B subunit alpha/beta/delta-like protein)	39.629	RPRC005315-RA
	T1HHF1	Uncharacterized protein (Fragment)	32.879	RPRC003474-RA
	T1HRS7	Probable methylthioribulose-1-phosphate dehydratase (MTRu-1-P dehydratase) (EC 4.2.1.109)	24.727	RPRC006747-RA
	T1I625	Uncharacterized protein (Fragment)	86.591	RPRC011744-RA
	T1I0J6	Fructose-bisphosphate aldolase (EC 4.1.2.13)	39.668	RPRC009816-RA
	T1HNX3	Glycerol-3-phosphate dehydrogenase [NAD(+)] (EC 1.1.1.8)	39.069	RPRC005747-RA
	T1HFR3	Aldedh domain-containing protein	38.106	RPRC002885-RA
	R4G3J4	Putative alpha-l-fucosidase	54.566	RPRC007504-RA
	T1I7A2	Phosphotransferase (EC 2.7.1.-) (Fragment)	38.101	RPRC012174-RA
	R4G4P3	Inositol-1-monophosphatase (EC 3.1.3.25)	30.414	RPRC002662-RA
	T1HM73	Alpha-galactosidase (EC 3.2.1.-) (Fragment)	46.933	RPRC005147-RA
	R4G3I8	Putative galactokinase	44.151	RPRC003335-RA
	R4G3S6	Putative alpha-amylase	66.152	RPRC013046-RA
	R4FM97	Putative fructose-1,6-bisphosphatase	37.955	RPRC005553-RA
	R4FNK5	Transaldolase (EC 2.2.1.2)	36.069	RPRC010552-RA
	R4FQ27	Phosphoglycerate mutase (EC 5.4.2.11) (EC 5.4.2.4)	29.123	RPRC005826-RA
	R4G4U2	Putative enolase length	46.906	RPRC013484-RA
	R4G5G2	Glucose-6-phosphate 1-epimerase (EC 5.1.3.15)	31.758	RPRC005141-RA
	R4G5K0	Putative glucose 1-dehydrogenase	44.513	RPRC007752-RA

## Sheet: Lipids transport & metabolism
	AM
	Proteome
	Uniprot ID	Protein name	MW (kDa)	VectorBase ID
	T1HCH5	Uncharacterized protein	33.381	RPRC001739-RA
	T1HU92	ML domain-containing protein (Fragment)	14.333	RPRC007612-RA
	T1HM77	CRAL-TRIO domain-containing protein	38.199	RPRC005151-RA
	T1IDF7	1-phosphatidylinositol 4,5-bisphosphate phosphodiesterase (EC 3.1.4.11)	124.796	RPRC014327-RA
	T1H8W6	DDHD domain-containing protein	80.729	RPRC000465-RA
	T1HV95	COesterase domain-containing protein	55.064	RPRC007965-RA
	T1HHQ5	COesterase domain-containing protein	38.835	RPRC003578-RA
	T1IE11	DUF1081 domain-containing protein	116.126	RPRC014531-RA
	T1HCL8	Calcium-transporting ATPase (EC 7.2.2.10)	73.862	RPRC001782-RA
	R4G3Q1	Putative major sperm protein	58.251	RPRC008348-RA
	T1IEQ2	Cation_ATPase_C domain-containing protein (Fragment)	76.529	RPRC014771-RA
	R4G433	S-formylglutathione hydrolase (EC 3.1.2.12)	31.878	RPRC011182-RA
	R4FKN5	Putative acetyl-coa acetyltransferase	51.018	RPRC007372-RA
	R4FNE8	Putative phosphotriesterase	38.906	RPRC012395-RA
	R4G4D5	Putative thioredoxin reductase	65.336	RPRC014349-RA
	R4G4H4	Putative phosphatidylinositol transfer protein sec14	33.769	RPRC007725-RA
	R4G4P5	Putative enoyl-coa isomerase	30.748	RPRC005720-RA
	R4G5F6	Putative phosphatidylinositol transfer protein	31.762	RPRC005895-RA
	PM
	Proteome
	Uniprot ID	Protein name	MW (kDa)	VectorBase ID
	T1HJZ6	AMP-binding_C domain-containing protein (Fragment)	20.471	RPRC004368-RA
	T1IEQ2	Cation_ATPase_C domain-containing protein (Fragment)	76.529	RPRC014771-RA
	T1H8W6	DDHD domain-containing protein	80.729	RPRC000465-RA
	T1HV95	COesterase domain-containing protein	55.064	RPRC007965-RA
	T1HHQ5	COesterase domain-containing protein	38.835	RPRC003578-RA
	T1IE11	DUF1081 domain-containing protein	116.126	RPRC014531-RA
	T1HCL8	Calcium-transporting ATPase (EC 7.2.2.10)	73.862	RPRC001782-RA
	R4G433	S-formylglutathione hydrolase (EC 3.1.2.12)	31.878	RPRC011182-RA
	R4FKN5	Putative acetyl-coa acetyltransferase	51.018	RPRC007372-RA
	R4FNE8	Putative phosphotriesterase	38.906	RPRC012395-RA
	R4G4D5	Putative thioredoxin reductase	65.336	RPRC014349-RA
	R4G4H4	Putative phosphatidylinositol transfer protein sec14	33.769	RPRC007725-RA
	R4G4P5	Putative enoyl-coa isomerase	30.748	RPRC005720-RA
	R4G5F6	Putative phosphatidylinositol transfer protein	31.762	RPRC005895-RA

## Sheet: Lipocalins
	AM
	Proteome
	Uniprot ID	Protein name	MW (kDa)	VectorBase ID
	R4G3A3	Putative apolipoprotein d/lipocalin	24.736	RPRC015421-RA
	R4G4Z4	Putative salivary lipocalin	24.541	RPRC015420-RA
	R4G3G5	Putative nitrophorin	23.581	RPRC000537-RA
	T1H8W4	Uncharacterized protein (Fragment)	10.948	RPRC000463-RA
	T1H7P5	Nitrophorin 1 (Fragment)	22.074	RPRC000023-RA
	T1HDI2	Uncharacterized protein	18.321	RPRC002102-RA
	T1HF25	Uncharacterized protein (Fragment)	21.705	RPRC002647-RA
	T1H7Q9	Uncharacterized protein (Fragment)	16.174	RPRC000038-RA
	Q94734	Nitrophorin-4 (NP4) (EC 1.7.6.1) (Nitrite dismutase)	22.406	RPRC000023-RA
	Q26239	Nitrophorin-1 (NP1)	22.764	RPRC000023-RA
	Q94733	Nitrophorin-3 (NP3)	22.118	RPRC000072-RA
	PM
	Proteome
	Uniprot ID	Protein name	MW (kDa)	VectorBase ID
	R4FPW7	Putative nitrophorin 1a	24.376	RPRC000114-RA
	R4G4Z4	Putative salivary lipocalin	24.541	RPRC015420-RA
	R4G3G5	Putative nitrophorin	23.581	RPRC000537-RA
	T1HDI2	Uncharacterized protein	18.321	RPRC002102-RA
	R4G3A3	Putative apolipoprotein d/lipocalin	24.736	RPRC015421-RA
	T1H7Q9	Uncharacterized protein (Fragment)	16.174	RPRC000038-RA
	Q26239	Nitrophorin-1 (NP1)	22.764	RPRC000023-RA
	Q94733	Nitrophorin-3 (NP3)	22.118	RPRC000072-RA
	T1H7P5	Nitrophorin 1 (Fragment)	22.074	RPRC000023-RA
	T1HKP3	Nitrophorin domain-containing protein	14.655	RPRC004617-RA
	T1I9Q5	Nitrophorin domain-containing protein (Fragment)	11.874	RPRC013026-RA
	T1I9Q4	Nitrophorin domain-containing protein	9.222	RPRC013025-RA
	Q94734	Nitrophorin-4 (NP4) (EC 1.7.6.1) (Nitrite dismutase)	22.406	RPRC000023-RA

## Sheet: Immune
	AM
	Proteome
	Uniprot ID	Protein name	MW (kDa)	VectorBase ID
	T1I6F9	Uncharacterized protein	36.2	RPRC011880-RA
	T1IGE7	Uncharacterized protein (Fragment)	378.414	RPRC015366-RA
	T1IGM2	Uncharacterized protein (Fragment)	15.678	RPRC015441-RA
	A9LN32	Lysozyme (Putative lysozyme)	15.173	RPRC015440-RA
	T1HW69	Uncharacterized protein (Fragment)	42.068	RPRC008289-RA
	PM
	Proteome
	Uniprot ID	Protein name	MW (kDa)	VectorBase ID
	T1I6F9	Uncharacterized protein	36.2	RPRC011880-RA
	T1IGE7	Uncharacterized protein (Fragment)	378.414	RPRC015366-RA
	A9LN32	Lysozyme (Putative lysozyme)	15.173	RPRC015440-RA
	T1HW69	Uncharacterized protein (Fragment)	42.068	RPRC008289-RA
